# Supplementary material for: CdrS Is a Global Transcriptional Regulator Influencing Cell Division in Haloferax volcanii
Source: mBio. 2021 Jul 13;12(4):e01416-21. doi: 10.1128/mBio.01416-21 (PMC8406309; doi:10.1128/mBio.01416-21)
Supplement: TABLE S4 [file mbio.01416-21-st004.xlsx]

## Sheet: SuppTable4A_Description
DeSeq2 uses the negative bionomial distribution to model the read counts for each gene, and fits a generalized linear model to determine coefficients indicating the overall expression strength of a gene. These coeffients in each condition are used to test (using the Wald test) whether each model coefficient differs significantly from zero, yielding a P-value (column 3) for each gene. P-adj (colum…

## Sheet: 4A_All_up_down_regulation
GeneID	log2 (fold change)	P-value	P-adj
HVO_0739	-3.2753	2.79717e-58	8.43907e-55
HVO_0290	-1.57081	6.0168e-18	6.05089e-15
HVO_2323	1.47595	4.23222e-18	6.05089e-15
HVO_2064	-1.5568	1.93024e-14	1.45588e-11
HVO_0392	-2.22504	1.12772e-13	6.80467e-11
HVO_1759	-1.73072	7.73514e-12	3.88949e-09
HVO_0581	-2.63339	3.6813e-11	1.58664e-08
HVO_0582	-2.46801	1.20914e-10	4.16456e-08
HVO_1885s	-2.23663	1.24233e-10	4.16456e-08
HVO_0717	-1.25313	3.77018e-10	1.13746e-07
HVO_0259s	2.06496	2.96596e-09	8.13483e-07
HVO_2034	-1.79578	1.16066e-08	2.9181e-06
HVO_1358	1.28837	4.29643e-08	9.97101e-06
HVO_2391s	2.31893	1.06306e-07	2.29089e-05
HVO_0689	-0.984146	1.38506e-07	2.78582e-05
HVO_3014	-1.00754	5.83259e-07	0.000109981
HVO_0998	1.10032	6.48838e-07	0.00011515
HVO_1003	2.02793	1.06592e-06	0.00017866
HVO_1228	-1.5538	1.46589e-06	0.000232768
HVO_2868s	-1.35208	1.6975e-06	0.000256068
HVO_3013	-0.83389	2.46989e-06	0.000354841
HVO_1401	-0.949946	2.97504e-06	0.000407986
HVO_1302	0.953723	4.57962e-06	0.000600726
HVO_2324	1.15413	5.08371e-06	0.000639065
HVO_2351s	-1.18332	5.87055e-06	0.000708458
HVO_2646	1.06337	6.30327e-06	0.000731422
HVO_2976	-1.62096	7.70045e-06	0.000860454
HVO_0607	-1.6128	8.76903e-06	0.000944863
HVO_2789	-1.35692	1.40429e-05	0.00146094
HVO_0814	1.36158	1.51104e-05	0.00147059
HVO_1222	1.09348	1.50832e-05	0.00147059
HVO_0883	0.720381	1.57558e-05	0.00148548
HVO_0457	1.08563	1.72428e-05	0.00157641
HVO_0046	-1.00567	1.78166e-05	0.00158097
HVO_0576	0.823799	1.98689e-05	0.00171269
HVO_0043	-0.981481	2.27462e-05	0.00186187
HVO_2392	1.82713	2.28336e-05	0.00186187
HVO_2470	0.824011	2.50176e-05	0.0019657
HVO_2973	-1.76522	2.54101e-05	0.0019657
HVO_2110	-1.39097	2.70389e-05	0.00203941
HVO_2021	1.92663	3.36711e-05	0.0024777
HVO_0585	-1.03464	3.67762e-05	0.00264176
HVO_1797	-0.825821	3.88072e-05	0.00272282
HVO_0995	0.852848	3.99132e-05	0.00273677
HVO_2665	0.690596	4.34094e-05	0.00291036
HVO_1869	0.676899	4.49255e-05	0.00294653
HVO_0343	-1.15116	5.78095e-05	0.00371088
HVO_1844	-0.941454	5.90728e-05	0.00371297
HVO_1106s	-1.02192	6.14803e-05	0.00378543
HVO_0304	-1.64154	6.60833e-05	0.00398747
HVO_0041	-1.35615	7.94895e-05	0.00461192
HVO_0592	-1.48356	7.86899e-05	0.00461192
HVO_2073s	-1.27246	8.68911e-05	0.00494623
HVO_0212	-0.81879	8.86869e-05	0.00495497
HVO_0487	1.11444	9.59938e-05	0.0052657
HVO_0537	-1.04998	0.000102639	0.0054387
HVO_2806	-0.834398	0.000102753	0.0054387
HVO_0690	-0.702341	0.000105653	0.00549575
HVO_2458	-0.811479	0.000107997	0.0055225
HVO_0171	0.98963	0.000113058	0.00568494
HVO_1720	0.962423	0.000122232	0.00594795
HVO_2464	-1.00938	0.000120537	0.00594795
HVO_1705	-1.28752	0.000136239	0.00652434
HVO_1917	-0.94112	0.000143538	0.00669652
HVO_1405s	1.75935	0.000144274	0.00669652
HVO_0044	-0.845633	0.00015689	0.00696084
HVO_0045	-0.936803	0.000156508	0.00696084
HVO_2878	1.07339	0.000155078	0.00696084
HVO_0042	-1.24331	0.000170176	0.00725606
HVO_0803	0.805193	0.000169506	0.00725606
HVO_2299	-0.975351	0.000170759	0.00725606
HVO_0867	0.79305	0.00020517	0.00859721
HVO_2396	1.45681	0.000226111	0.00921863
HVO_2691	-1.17501	0.000223392	0.00921863
HVO_0577	1.29399	0.00024768	0.00996333
HVO_0582s	6.35612	6.59548e-65	9.75472e-62
HVO_1983	-1.13392	3.03478e-10	8.16081e-08
HVO_2787s	1.11008	4.45977e-07	7.76e-05
HVO_1610	-0.647221	0.000109771	0.00541173
HVO_2654	0.752456	0.000115671	0.00560908
HVO_2213s	-1.10571	0.000170412	0.00752357
HVO_2718s	-1.00412	0.000191145	0.00796348
HVO_0934	0.77025	0.000242016	0.00941953
HVO_2113	-1.51596	0.000255581	0.00969242
HVO_0668	-1.19795	0.000265302	0.0099337
HVO_2658	1.27094	0.000299224	0.0110638
HVO_1253	1.61584	0.000323198	0.0118027
HVO_1664	0.814762	0.000335332	0.0120965
HVO_0667	-1.41563	0.000366523	0.0130624
HVO_0831	-1.28509	0.000373207	0.0131422
HVO_1415	0.919926	0.000389425	0.0133944
HVO_2846	0.930176	0.000395223	0.0134376
HVO_1355s	1.2768	0.000486185	0.0158037
HVO_1920	-1.34499	0.000522517	0.0168001
HVO_2586	0.903819	0.000544315	0.0170186
HVO_2904	0.869242	0.000546576	0.0170186
HVO_2364	-0.666694	0.000577815	0.0178039
HVO_0500	0.684646	0.000633244	0.0193107
HVO_1318	0.86417	0.000646886	0.0195254
HVO_0799	1.09132	0.000654859	0.0195664
HVO_2119	-1.38268	0.00072018	0.021092
HVO_0999	1.04414	0.00076536	0.0221222
HVO_2694	-0.786658	0.000770314	0.0221222
HVO_1359	1.16577	0.000782458	0.0221373
HVO_1563	0.864655	0.000793292	0.0221373
HVO_2115	-1.06905	0.000788514	0.0221373
HVO_1754	0.762848	0.000811754	0.0224408
HVO_2568	0.799117	0.000901	0.0246774
HVO_1493	0.951346	0.000919951	0.0247383
HVO_1704	-0.772293	0.00091803	0.0247383
HVO_0033	1.42543	0.000932111	0.0248395
HVO_1367	0.96425	0.000980809	0.0259039
HVO_1221	-0.914009	0.0010565	0.0274135
HVO_2487	0.79412	0.00105367	0.0274135
HVO_0143	0.639397	0.0011119	0.0283535
HVO_0894	-1.26853	0.00110719	0.0283535
HVO_0072	1.46271	0.00114077	0.0288411
HVO_2626	-0.95867	0.0012191	0.0305603
HVO_2712	0.767442	0.0012464	0.030982
HVO_1377	0.754381	0.00130305	0.0321203
HVO_0802	0.604043	0.00132685	0.0324366
HVO_1200	-0.629791	0.00136019	0.0325739
HVO_2722	-0.740967	0.0013655	0.0325739
HVO_3012	-0.558417	0.00135247	0.0325739
HVO_1374	-1.16889	0.00141364	0.0331868
HVO_2657	1.26166	0.00141301	0.0331868
HVO_2983_A	1.06539	0.00142622	0.0332185
HVO_2197	0.867687	0.00144971	0.0335019
HVO_1252	1.4444	0.00148411	0.0340309
HVO_0099_A	1.25687	0.00155975	0.0354904
HVO_0466	-1.08413	0.00160926	0.036062
HVO_2114	-1.25103	0.00160155	0.036062
HVO_2695	-1.01422	0.00162319	0.0361006
HVO_1841_A	-0.69598	0.00171614	0.0374458
HVO_2030	1.27092	0.00172165	0.0374458
HVO_2328	0.754742	0.00171634	0.0374458
HVO_2775	-0.733273	0.00181996	0.0392952
HVO_2708	-1.03812	0.00191325	0.0410102
HVO_0154	0.882569	0.00197569	0.0413293
HVO_1813	0.947463	0.00198168	0.0413293
HVO_2572	0.548813	0.00198403	0.0413293
HVO_2893	0.864489	0.00197995	0.0413293
HVO_0669	-1.15916	0.00203646	0.0421247
HVO_1451	-1.12828	0.00215523	0.0431179
HVO_2122	-1.27284	0.00211864	0.0431179
HVO_2142	-1.24065	0.00214459	0.0431179
HVO_3009	0.759394	0.00215735	0.0431179
HVO_2651s	1.00161	0.00214279	0.0431179
HVO_2983	0.695296	0.00218455	0.0433685
HVO_0937	0.917879	0.00222151	0.0435181
HVO_2997	0.730851	0.00220931	0.0435181
HVO_2706	-0.843556	0.00224894	0.0437657
HVO_0586	-1.03002	0.00228224	0.0441234
HVO_1227	-0.628927	0.00236002	0.0453308
HVO_2117	-1.14122	0.00244143	0.046592
HVO_2094	-0.704194	0.00252345	0.0478484
HVO_1608	0.68356	0.00256119	0.0482547
HVO_0740	-0.831994	0.00266545	0.0499013
HVO_0055	-0.468169	0.00273211	0.0505099
HVO_2805_A	-0.768835	0.00272737	0.0505099
HVO_0624	0.739723	0.0028053	0.0515408
HVO_2125	-1.06752	0.00283397	0.0517463
HVO_0418	-0.597417	0.0029567	0.0536559
HVO_1257	0.5551	0.00305371	0.0547971
HVO_2414	1.34024	0.00306663	0.0547971
HVO_2834s	1.09907	0.00307516	0.0547971
HVO_1568	0.658765	0.00309978	0.0549052
HVO_1619	1.03884	0.00314294	0.0553383
HVO_1637	-0.761207	0.00322853	0.0564997
HVO_2879	0.546261	0.00324711	0.0564997
HVO_2514	0.640235	0.00328223	0.0567768
HVO_0828	-0.902122	0.00331488	0.0570082
HVO_0492	-0.727837	0.00338784	0.0575933
HVO_1258	0.644883	0.0033821	0.0575933
HVO_2770	0.634822	0.00344126	0.0581672
HVO_2786	0.795504	0.00348331	0.0585434
HVO_0096	1.29088	0.00355529	0.0590818
HVO_0591	-1.13714	0.00353761	0.0590818
HVO_2713	0.691264	0.00365072	0.0603287
HVO_0120	-0.65224	0.00383822	0.0609194
HVO_0303	-0.598054	0.00378138	0.0609194
HVO_0334	-0.845488	0.0037775	0.0609194
HVO_0650	-0.639648	0.00387076	0.0609194
HVO_0666	-1.21868	0.00383814	0.0609194
HVO_1552	0.678351	0.00373715	0.0609194
HVO_1641	1.34798	0.00379181	0.0609194
HVO_2707	-1.01405	0.00387182	0.0609194
HVO_2850	0.568961	0.00377219	0.0609194
HVO_2123	-1.13287	0.00392906	0.0614928
HVO_1064	-0.778933	0.00404491	0.0629728
HVO_0885	1.20703	0.00407707	0.0631412
HVO_2748	-0.624201	0.0041635	0.064144
HVO_1760	-0.795946	0.00423851	0.0649613
HVO_3008	0.614549	0.00426423	0.0650185
HVO_0688	-1.06891	0.00432028	0.0655353
HVO_1355	0.960746	0.00441089	0.0665684
HVO_2436	-0.590115	0.00471059	0.0707306
HVO_1926	0.610977	0.00477392	0.0713194
HVO_0265	0.553683	0.0049008	0.0724898
HVO_0531	-1.19573	0.00492578	0.0724898
HVO_0012	1.01515	0.00490587	0.0724898
HVO_0494	-1.15946	0.00496225	0.0726651
HVO_1459	-0.592541	0.00499352	0.0727627
HVO_1656	0.646664	0.00503106	0.0729504
HVO_1052	1.10878	0.00506969	0.0731519
HVO_2465	-0.757718	0.00516086	0.0741059
HVO_0818	-0.521121	0.00530591	0.0750951
HVO_2306	0.856565	0.00527304	0.0750951
HVO_2634	0.496934	0.00530296	0.0750951
HVO_2419	-0.786808	0.00542811	0.0764588
HVO_1059	0.648919	0.00546977	0.0766805
HVO_1708	-0.827283	0.00553407	0.0772159
HVO_0314	-1.05227	0.00570338	0.0789475
HVO_1921	-0.753692	0.00571155	0.0789475
HVO_1368	0.627306	0.00579842	0.0794062
HVO_2580	0.891725	0.00577443	0.0794062
HVO_0564	-0.844398	0.00600957	0.0817289
HVO_1687	1.18719	0.00602329	0.0817289
HVO_2579	0.776214	0.00608715	0.0822182
HVO_0791	1.17688	0.00627233	0.0839527
HVO_2481	0.701921	0.00625794	0.0839527
HVO_1243	0.655194	0.00650818	0.0863283
HVO_2648	0.824516	0.00650036	0.0863283
HVO_0441	0.532329	0.0066549	0.086674
HVO_1294	-0.670961	0.00668075	0.086674
HVO_1914	-1.0212	0.00663675	0.086674
HVO_2024	1.08661	0.00664628	0.086674
HVO_2849	1.14372	0.00657833	0.086674
HVO_1138	-0.596415	0.00681465	0.0870438
HVO_1780	0.519344	0.00680595	0.0870438
HVO_2008	0.650524	0.00682697	0.0870438
HVO_2141	-0.859315	0.00682677	0.0870438
HVO_1191	-1.00639	0.0069059	0.0876723
HVO_1680	0.750316	0.00716346	0.0905534
HVO_0892	0.671163	0.00733782	0.0917558
HVO_2484	1.18597	0.00740409	0.0917558
HVO_2760	0.560162	0.00733435	0.0917558
HVO_2773	-0.854469	0.00744277	0.0917558
HVO_2933	0.750923	0.00744469	0.0917558
HVO_0000s	0.822998	0.00738451	0.0917558
HVO_2482	0.599824	0.00751852	0.0922812
HVO_1548	0.701543	0.0077029	0.0941054
HVO_1593	0.841121	0.00773077	0.0941054
HVO_2539	0.857683	0.00778333	0.094357
HVO_1971	0.880304	0.00789749	0.0947109
HVO_2728	0.714566	0.00789933	0.0947109
HVO_2970	0.784438	0.00790858	0.0947109
HVO_0880	-0.644971	0.00794526	0.0947664
HVO_0313	-0.933441	0.008136	0.0966518
HVO_0796	0.842616	0.0082427	0.0975277
HVO_0289	-0.765909	0.00829875	0.0977996
HVO_0532	-1.01411	0.00859266	0.0987929
HVO_0631	-0.71955	0.00857361	0.0987929
HVO_0919	-0.702718	0.00856931	0.0987929
HVO_1000	1.14015	0.00851715	0.0987929
HVO_1236	-0.991802	0.00848155	0.0987929
HVO_2368	0.731205	0.00847571	0.0987929
HVO_2402	-0.619571	0.00861682	0.0987929
HVO_1827	-0.804378	0.00872683	0.0996678
HVO_1653	1.18184	0.00882896	0.0996796
HVO_2176	0.654558	0.00882517	0.0996796
HVO_2810	-0.454509	0.00881865	0.0996796
HVO_0670	0.607188	0.00894529	0.100609
HVO_1444	-0.542287	0.00908418	0.101676
HVO_2451s2	-0.736332	0.00910893	0.101676
HVO_1809	-0.588322	0.00927152	0.103102
HVO_1997	0.605733	0.00932442	0.103302
HVO_1940	0.486914	0.00943472	0.103747
HVO_2268	-0.550497	0.00941877	0.103747
HVO_0511	-0.557144	0.00972145	0.106504
HVO_0887	-0.811615	0.00976002	0.106532
HVO_2903	0.71005	0.00980119	0.106588
HVO_0792	-0.462373	0.00996845	0.10801
HVO_1949	0.615347	0.0100397	0.108385
HVO_2662	0.653818	0.0100902	0.108534
HVO_2136	0.663566	0.0101674	0.108606
HVO_2537	0.700622	0.0101704	0.108606
HVO_2839	0.541916	0.0103023	0.109619
HVO_0897	-0.79397	0.0103739	0.109985
HVO_0221	-0.638006	0.0106563	0.112176
HVO_2486	-0.84625	0.0106527	0.112176
HVO_1591	0.483718	0.0107522	0.112783
HVO_1855	-0.551971	0.0108357	0.113258
HVO_2465s	1.0571	0.0109165	0.113701
HVO_2806s	1.12208	0.0110211	0.114387
HVO_1577	0.729556	0.0114632	0.11856
HVO_1065	-0.652844	0.011792	0.120763
HVO_1353	0.982593	0.011735	0.120763
HVO_1387	-1.01469	0.0118039	0.120763
HVO_2842	0.745394	0.0118395	0.120763
HVO_0238	-0.560336	0.0120667	0.12188
HVO_0820	0.565719	0.011997	0.12188
HVO_1796	-0.601772	0.0121138	0.12188
HVO_2121	-1.07185	0.0120886	0.12188
HVO_0589	-0.998026	0.0123866	0.122132
HVO_0649	-0.830384	0.0123384	0.122132
HVO_0698	-0.713296	0.0122883	0.122132
HVO_2104	-0.991202	0.0123457	0.122132
HVO_2203	-0.694371	0.0122336	0.122132
HVO_2848	1.00479	0.0123374	0.122132
HVO_2784s	-0.684456	0.0124305	0.122158
HVO_2674	0.78539	0.0125305	0.122732
HVO_1008	0.771826	0.012669	0.123103
HVO_1447	-0.747085	0.0127525	0.123103
HVO_2091	-0.814904	0.0126472	0.123103
HVO_2202	-0.667181	0.0127058	0.123103
HVO_2264	-0.49541	0.0127765	0.123103
HVO_1456s	0.764482	0.0128816	0.123714
HVO_1652	1.14572	0.013019	0.124629
HVO_1883	0.845939	0.0130785	0.124794
HVO_2033	-0.625512	0.0132531	0.126053
HVO_0202	0.765732	0.013621	0.129138
HVO_0350	-0.765579	0.0137564	0.130005
HVO_1677	0.849821	0.0139106	0.130214
HVO_1956	-0.584577	0.0138681	0.130214
HVO_2488s	1.04898	0.0138941	0.130214
HVO_0468	0.718679	0.014197	0.132475
HVO_2604	0.588421	0.0143124	0.133132
HVO_0316	-1.01492	0.0144728	0.134202
HVO_1326	0.782156	0.014735	0.136207
HVO_1395	0.424675	0.0150292	0.136369
HVO_1968	0.47607	0.0150223	0.136369
HVO_2386	0.520886	0.0150154	0.136369
HVO_2591	0.90476	0.0149387	0.136369
HVO_2680	0.609376	0.0148271	0.136369
HVO_0523	0.804805	0.0148911	0.136369
HVO_0317	-1.05125	0.0151323	0.136582
HVO_0416	1.13292	0.015145	0.136582
HVO_1582	0.608019	0.0152496	0.137108
HVO_1405	0.803823	0.015414	0.137826
HVO_2647	0.54586	0.0154227	0.137826
HVO_2987	-0.599489	0.0154969	0.138071
HVO_2845	0.851003	0.0156574	0.138666
HVO_2867	0.536964	0.0156452	0.138666
HVO_1345s	0.989687	0.0157639	0.139193
HVO_0866	0.490418	0.0158918	0.139853
HVO_1700s	1.07292	0.0159332	0.139853
HVO_1103	0.475666	0.0160427	0.140198
HVO_1350	0.91074	0.0160674	0.140198
HVO_2335	0.539356	0.0161243	0.140281
HVO_0580	-0.544907	0.0162384	0.14086
HVO_2019	0.393285	0.0163483	0.141398
HVO_2332	0.638245	0.0164651	0.141994
HVO_1141	-0.870957	0.0165326	0.142161
HVO_1242	0.659533	0.0166986	0.143172
HVO_1093	0.606826	0.0168275	0.14386
HVO_1553	0.578836	0.0170251	0.144714
HVO_2273	-0.548212	0.0169929	0.144714
HVO_1955	-0.780267	0.017283	0.146484
HVO_0447	-0.669841	0.0174012	0.147065
HVO_2460	0.661599	0.0176268	0.148548
HVO_1828	0.810077	0.0177453	0.149121
HVO_1915	-0.796619	0.0179043	0.150031
HVO_1659	-0.387035	0.0181755	0.151873
HVO_0354	-0.585782	0.0183311	0.152736
HVO_1551	0.625377	0.018382	0.152736
HVO_1417	0.899257	0.0184986	0.153274
HVO_1723	0.482363	0.0186342	0.153967
HVO_0534	-0.922404	0.0187668	0.15463
HVO_0938	-0.553144	0.0189393	0.154865
HVO_1556	-0.712603	0.0189524	0.154865
HVO_2512	0.535341	0.0188506	0.154865
HVO_1291	-0.673627	0.0191137	0.154921
HVO_1495	0.544569	0.0190144	0.154921
HVO_1750	0.515132	0.0191688	0.154921
HVO_2332s	-0.67925	0.0191336	0.154921
HVO_0034	1.09193	0.0192503	0.155157
HVO_0399	-0.597016	0.0193662	0.155666
HVO_1500	-0.892064	0.0195912	0.156746
HVO_1964	-0.556411	0.0196595	0.156746
HVO_2257	-0.701804	0.019641	0.156746
HVO_1879	0.956471	0.0198368	0.156891
HVO_2326	0.500943	0.0197316	0.156891
HVO_2394	0.689972	0.0197868	0.156891
HVO_1393	-0.411673	0.0199739	0.157554
HVO_2471	-0.437134	0.0201347	0.1584
HVO_1751	1.03385	0.0206421	0.161961
HVO_2118	-0.717036	0.0207468	0.162352
HVO_1604	-0.507617	0.0211746	0.165257
HVO_2251	0.864124	0.0212297	0.165257
HVO_2426	0.699363	0.0215046	0.166957
HVO_0147	1.06501	0.0217973	0.166964
HVO_0305	-0.884424	0.0218442	0.166964
HVO_0767	0.630327	0.0217454	0.166964
HVO_1667	0.486536	0.0217846	0.166964
HVO_1988	0.504135	0.0217113	0.166964
HVO_2787	0.576546	0.021564	0.166964
HVO_2130	-0.562517	0.0220546	0.167891
HVO_0457s	1.01324	0.022079	0.167891
HVO_0306	-0.543657	0.0223211	0.16791
HVO_2003	-0.480285	0.0223654	0.16791
HVO_2093	-0.929559	0.022357	0.16791
HVO_2856	0.747794	0.0222739	0.16791
HVO_2927	0.976584	0.0221636	0.16791
HVO_2809	-0.458287	0.0226774	0.169822
HVO_2216	0.614879	0.022751	0.169943
HVO_2513	0.552924	0.0231024	0.172133
HVO_0405	0.769425	0.0239293	0.177846
HVO_0092	-1.05274	0.0242099	0.179032
HVO_0801	0.611293	0.024184	0.179032
HVO_0623	0.654869	0.0243781	0.179379
HVO_1307	0.579959	0.0243523	0.179379
HVO_1862	0.477396	0.0244402	0.17939
HVO_1038s	0.966712	0.0245247	0.179565
HVO_1240	0.704491	0.0249359	0.182124
HVO_0257	-0.689228	0.0250665	0.182627
HVO_0996	0.527757	0.0251772	0.182983
HVO_0742	0.701583	0.0253516	0.183799
HVO_0262	-0.589581	0.0254693	0.184201
HVO_1501	-0.99595	0.0257618	0.185862
HVO_1884	0.521146	0.0259604	0.185964
HVO_2797	-0.355436	0.0259645	0.185964
HVO_2977	-0.663151	0.0258406	0.185964
HVO_1569	0.402513	0.0260543	0.186156
HVO_0985	-0.695659	0.0263457	0.187162
HVO_1325	0.656123	0.0265114	0.187162
HVO_1934	0.588976	0.0263727	0.187162
HVO_2086	-0.46887	0.0264947	0.187162
HVO_2452	-0.554571	0.0264063	0.187162
HVO_2804_T	0.920013	0.0267488	0.188388
HVO_2213	0.650674	0.0270487	0.190048
HVO_1941	0.673818	0.0271357	0.190207
HVO_0047	-0.442115	0.0279195	0.194204
HVO_0260	0.675623	0.0284538	0.194204
HVO_0544	0.612026	0.0283416	0.194204
HVO_1293	-0.822979	0.0284046	0.194204
HVO_1586	-0.622489	0.0286103	0.194204
HVO_1984	-0.603317	0.0279261	0.194204
HVO_2031	-0.83475	0.0286824	0.194204
HVO_2082	0.479092	0.0281989	0.194204
HVO_2267	-0.748979	0.0284247	0.194204
HVO_2521	0.458812	0.0277876	0.194204
HVO_2576	0.591118	0.0282758	0.194204
HVO_2650	-0.41006	0.0286907	0.194204
HVO_2711	1.02327	0.028501	0.194204
HVO_2769	0.515079	0.0280808	0.194204
HVO_2868	0.768333	0.0286548	0.194204
HVO_1626	-0.494034	0.0288876	0.19509
HVO_0301	-0.395619	0.0290945	0.195685
HVO_1117	-0.949543	0.0291741	0.195685
HVO_2913	-0.86455	0.0291666	0.195685
HVO_2383	-0.671957	0.0292625	0.195834
HVO_0445	-0.645411	0.0293406	0.195913
HVO_0057	-0.631726	0.0298707	0.19811
HVO_0507	-0.516599	0.0299391	0.19811
HVO_0575	1.00514	0.0299871	0.19811
HVO_0724	-0.376649	0.0300046	0.19811
HVO_0904	-0.790002	0.0299766	0.19811
HVO_1365	0.532806	0.0301702	0.198319
HVO_2325	0.362335	0.0301098	0.198319
HVO_0896	-0.791078	0.0306037	0.198958
HVO_1331	0.639956	0.0304529	0.198958
HVO_1443	0.576582	0.0305414	0.198958
HVO_2590	0.497485	0.0305248	0.198958
HVO_2704	0.609534	0.0304001	0.198958
HVO_1617	0.566726	0.030895	0.200411
HVO_2111	-0.620061	0.0312862	0.202063
HVO_2757s2	-0.708952	0.0312392	0.202063
HVO_1448	-0.764085	0.0316017	0.202455
HVO_1738	-0.516277	0.0314874	0.202455
HVO_2020	0.902005	0.0314235	0.202455
HVO_2715	0.669085	0.0316208	0.202455
HVO_2655	0.697281	0.0318312	0.203362
HVO_0562	-0.469397	0.0320649	0.203974
HVO_1379	0.627594	0.0320571	0.203974
HVO_0003	-0.426877	0.0324359	0.205122
HVO_1727	-0.504262	0.0324534	0.205122
HVO_2343	0.722285	0.0323331	0.205122
HVO_0888	-0.665692	0.0330039	0.208157
HVO_0890	0.529657	0.0334217	0.209077
HVO_0932	0.6525	0.0334664	0.209077
HVO_1015	0.537051	0.0335271	0.209077
HVO_1245	0.409296	0.0338923	0.209077
HVO_1706	-0.545387	0.0339273	0.209077
HVO_2124	-0.822043	0.033772	0.209077
HVO_2229	0.610522	0.0338195	0.209077
HVO_2876	-0.492053	0.0336424	0.209077
HVO_3007	-0.720494	0.0333205	0.209077
HVO_2393	0.785092	0.0338942	0.209077
HVO_2957s	-0.697089	0.0336147	0.209077
HVO_1621	0.735449	0.0341108	0.209335
HVO_2777	-0.560103	0.0340978	0.209335
HVO_0053	-0.455755	0.0342082	0.209499
HVO_2348	0.569831	0.0345258	0.211007
HVO_0687	-0.507293	0.0351293	0.213372
HVO_1232	-0.433321	0.0350746	0.213372
HVO_1646	-0.851074	0.0350366	0.213372
HVO_2303	0.424781	0.0355251	0.215334
HVO_0992	0.547293	0.0356761	0.215808
HVO_0340	-0.630471	0.0358531	0.216436
HVO_1485	0.582724	0.0361663	0.217447
HVO_2428	0.353837	0.0361676	0.217447
HVO_1083s	0.975155	0.0362428	0.217457
HVO_0810	0.369148	0.0364327	0.217713
HVO_2260	-0.435939	0.0363612	0.217713
HVO_0491	-0.961644	0.0367164	0.218966
HVO_2127	-0.769775	0.0370112	0.22028
HVO_0770	0.421913	0.0377902	0.223062
HVO_1150	0.725826	0.0377565	0.223062
HVO_1889	0.78574	0.0375766	0.223062
HVO_2333	0.390973	0.0378558	0.223062
HVO_2735	0.658513	0.0377174	0.223062
HVO_1309	0.522673	0.0383081	0.225279
HVO_0560	0.548321	0.0385636	0.226332
HVO_0695	0.954607	0.0386558	0.226423
HVO_1630	0.440423	0.038964	0.227328
HVO_1785	-0.470274	0.0389609	0.227328
HVO_0083	0.836373	0.0391676	0.228066
HVO_1464	-0.508716	0.0396173	0.229331
HVO_1489	0.658901	0.039611	0.229331
HVO_1933s	0.532415	0.0395684	0.229331
HVO_1279	0.470275	0.0398556	0.23026
HVO_0621	0.424313	0.0401922	0.230414
HVO_0703	0.364297	0.0400043	0.230414
HVO_1527	-0.371911	0.040169	0.230414
HVO_2835	-0.38948	0.0402719	0.230414
HVO_1026_R	0.694582	0.0402261	0.230414
HVO_1982	0.615404	0.0407814	0.232879
HVO_1373	-0.741553	0.0414851	0.236175
HVO_1397	0.63543	0.0415892	0.236175
HVO_2995	-0.698243	0.0415982	0.236175
HVO_2761	0.457233	0.0417931	0.236828
HVO_0963	-0.513576	0.042124	0.237021
HVO_1043	0.632701	0.0419939	0.237021
HVO_1612	-0.793245	0.0421289	0.237021
HVO_2624	-0.390904	0.0421478	0.237021
HVO_0935	0.75502	0.0423628	0.23759
HVO_1143	-0.402404	0.0424096	0.23759
HVO_1029	0.751691	0.042532	0.237826
HVO_1878	0.838446	0.0427647	0.238239
HVO_2166	0.611604	0.042767	0.238239
HVO_2157	0.517854	0.0429497	0.238807
HVO_0063	0.873756	0.0433446	0.239236
HVO_1484	0.521405	0.0432168	0.239236
HVO_1725	0.404768	0.0433505	0.239236
HVO_2473	-0.556274	0.04322	0.239236
HVO_2177	0.374164	0.0437295	0.240879
HVO_2357	0.391616	0.0438854	0.241288
HVO_2321	0.437409	0.0446359	0.244959
HVO_2821s	0.930794	0.0447752	0.245268
HVO_2774	-0.656367	0.0451966	0.246976
HVO_2888	0.424363	0.0452539	0.246976
HVO_2909	-0.543123	0.0458708	0.249882
HVO_1343	0.558608	0.0460776	0.250547
HVO_1371	-0.364408	0.0462583	0.251068
HVO_2506	-0.400012	0.046358	0.251148
HVO_1050	-0.518251	0.0465209	0.25157
HVO_1908	0.918498	0.0469616	0.25349
HVO_0884	0.605657	0.0470507	0.253508
HVO_0925	-0.350272	0.0471542	0.253604
HVO_0428	0.588625	0.0475247	0.25467
HVO_2554	-0.670476	0.0475231	0.25467
HVO_0681	0.458056	0.0478055	0.25525
HVO_1620	0.605127	0.0477401	0.25525
HVO_0672	0.532253	0.0479116	0.255356
HVO_0197_A	0.666442	0.0481231	0.256022
HVO_0639	0.626738	0.0487065	0.25866
HVO_2307	0.807347	0.048955	0.259514
HVO_0453	0.709824	0.0491154	0.259899
HVO_1403	0.447239	0.0492846	0.260328
HVO_0049s	0.509973	0.0494599	0.260789
HVO_1733	0.384722	0.0495661	0.260884
HVO_0634	-0.437451	0.0498593	0.261961
HVO_1092	0.508231	0.0499948	0.262163
HVO_1389	0.537672	0.0500752	0.262163
HVO_0408	0.424474	0.0503961	0.262913
HVO_1906	0.369636	0.0503943	0.262913
HVO_0456	0.420554	0.0507433	0.264258
HVO_0845	0.485634	0.0513477	0.265983
HVO_1762	0.583151	0.0514388	0.265983
HVO_1974	0.49626	0.0511694	0.265983
HVO_2232	-0.408934	0.0514823	0.265983
HVO_2523	0.705089	0.0515242	0.265983
HVO_1081	0.50989	0.051846	0.266755
HVO_1256	0.492222	0.0518539	0.266755
HVO_1863	-0.681333	0.0519716	0.266896
HVO_1418	0.816927	0.0524527	0.268488
HVO_2327	0.450904	0.0524632	0.268488
HVO_1437	-0.319277	0.0530593	0.270602
HVO_1806	0.449387	0.053053	0.270602
HVO_2649	0.762484	0.0532801	0.271261
HVO_1271s	0.54835	0.0535032	0.271928
HVO_0714	-0.388971	0.0539668	0.273815
HVO_1014	-0.685444	0.0542055	0.274555
HVO_0035	0.498233	0.054514	0.274681
HVO_1782	-0.708603	0.0545646	0.274681
HVO_2381	0.519741	0.0546018	0.274681
HVO_0639s	-0.538713	0.0545205	0.274681
HVO_2979	-0.489109	0.0547935	0.275177
HVO_0322	-0.371524	0.0551392	0.276444
HVO_0051	0.439399	0.0552478	0.276519
HVO_0188	0.380907	0.0554265	0.276693
HVO_0908	-0.336008	0.0555631	0.276693
HVO_2001	0.5272	0.0555516	0.276693
HVO_2783	-0.460263	0.0560966	0.27888
HVO_0048	-0.307179	0.0566614	0.280745
HVO_2309	0.586914	0.0566099	0.280745
HVO_0793	-0.39788	0.0569051	0.281481
HVO_1023	0.345381	0.0571388	0.282164
HVO_0805	0.429674	0.0573661	0.282344
HVO_0910	-0.536096	0.0573511	0.282344
HVO_2126s	-0.744244	0.0577077	0.283554
HVO_1183	0.816541	0.0581283	0.285147
HVO_2922	0.561617	0.058235	0.285197
HVO_2190	0.552226	0.0586555	0.286782
HVO_2334	0.4691	0.0589839	0.287912
HVO_2068	-0.457985	0.0590951	0.287979
HVO_2207	0.449041	0.0594441	0.289203
HVO_0192	0.328983	0.0597353	0.290075
HVO_0242	-0.540777	0.0599845	0.290075
HVO_1470	0.331243	0.0598355	0.290075
HVO_1502	-0.352015	0.0600155	0.290075
HVO_0104	0.562742	0.0602972	0.290351
HVO_1584	0.613591	0.0601871	0.290351
HVO_1640	0.799167	0.0603671	0.290351
HVO_1676	0.677407	0.0610574	0.293195
HVO_2208	0.600612	0.0613231	0.293993
HVO_0026	-0.363383	0.0615232	0.293999
HVO_2908s	-0.499322	0.0614762	0.293999
HVO_1040	0.547895	0.0620655	0.295635
HVO_2566	0.871589	0.0620457	0.295635
HVO_0849	-0.657831	0.062538	0.297407
HVO_0949	0.606476	0.0627637	0.298001
HVO_2734	-0.533498	0.0629018	0.298179
HVO_2940	0.311676	0.0632624	0.299408
HVO_0628	-0.596646	0.0636787	0.299658
HVO_1528	-0.392047	0.0635694	0.299658
HVO_2805	-0.386585	0.0637203	0.299658
HVO_2864	0.616785	0.0636363	0.299658
HVO_1876	0.704644	0.063828	0.299688
HVO_0332	-0.566961	0.0641111	0.30054
HVO_0091	0.450247	0.0642684	0.300801
HVO_0665	0.511411	0.0649219	0.302901
HVO_2336	-0.404736	0.0648894	0.302901
HVO_2553	-0.623173	0.0650277	0.302917
HVO_0731	-0.680168	0.0652355	0.30293
HVO_2570	0.788326	0.0652271	0.30293
HVO_2107	0.669321	0.0657007	0.304612
HVO_0579	0.456967	0.0659705	0.304843
HVO_1455	-0.337003	0.0661626	0.304843
HVO_2022	0.559947	0.0659501	0.304843
HVO_2905	0.396838	0.0660786	0.304843
HVO_0982	-0.566098	0.0668858	0.305321
HVO_2198	0.38604	0.0666175	0.305321
HVO_2592	0.543106	0.066761	0.305321
HVO_2800	-0.514646	0.0664553	0.305321
HVO_2863	0.854539	0.0667176	0.305321
HVO_2886	-0.369647	0.0668544	0.305321
HVO_2999	0.789741	0.0673935	0.307165
HVO_0040	-0.611451	0.0676492	0.307856
HVO_0865	0.435333	0.0678882	0.308469
HVO_1944	-0.477439	0.0681728	0.309287
HVO_2717	-0.39468	0.068372	0.309716
HVO_2737	-0.631737	0.0686317	0.310417
HVO_1073	0.298121	0.0693155	0.313031
HVO_1880	0.616016	0.0696183	0.313919
HVO_0093	0.32167	0.0698436	0.313978
HVO_2012	0.525911	0.0697708	0.313978
HVO_0984	-0.549222	0.0700519	0.314436
HVO_0023	-0.370283	0.070581	0.316331
HVO_2900	-0.480077	0.0707664	0.316683
HVO_2536	0.312423	0.0710264	0.317366
HVO_0101	0.614349	0.0712915	0.31807
HVO_2622	0.376575	0.071938	0.320471
HVO_1628	0.602219	0.0725998	0.322933
HVO_0189	0.515214	0.0728202	0.323427
HVO_0095	0.830268	0.0730326	0.323526
HVO_0495	-0.59771	0.0730613	0.323526
HVO_0800	0.464089	0.0732877	0.323643
HVO_2189	0.55303	0.0733066	0.323643
HVO_0437	-0.330523	0.0737189	0.323648
HVO_1887	-0.478427	0.0735494	0.323648
HVO_2431	0.350333	0.0736014	0.323648
HVO_2511	0.440881	0.0737454	0.323648
HVO_0499	-0.556636	0.0742956	0.32558
HVO_2344	0.432529	0.0749559	0.327503
HVO_2347	0.430965	0.0748873	0.327503
HVO_0163	-0.600426	0.0752717	0.328398
HVO_1011	0.706045	0.0755029	0.328437
HVO_2382	0.548734	0.0754912	0.328437
HVO_2815_A	-0.353503	0.0764863	0.332227
HVO_2083	0.454545	0.0767311	0.332801
HVO_0861	-0.418136	0.0768517	0.332836
HVO_2088	0.421918	0.0770568	0.333237
HVO_0233	-0.636657	0.0775725	0.334899
HVO_2236	-0.431459	0.0776675	0.334899
HVO_1478	0.416882	0.0781339	0.336419
HVO_0728	0.801721	0.0783315	0.33678
HVO_0058	-0.477746	0.0785673	0.337303
HVO_0530	-0.786686	0.0789508	0.337739
HVO_2056	-0.341227	0.0790114	0.337739
HVO_1907s	0.601052	0.0788655	0.337739
HVO_0277	0.52727	0.0802153	0.340426
HVO_0425	-0.500322	0.0800542	0.340426
HVO_0563	-0.435544	0.0798961	0.340426
HVO_0957	0.771051	0.0801874	0.340426
HVO_1712	0.435341	0.0800905	0.340426
HVO_0036	0.521987	0.0805001	0.341145
HVO_0175	-0.392655	0.0807699	0.341771
HVO_2679	0.809461	0.0808789	0.341771
HVO_1598	0.415187	0.0813791	0.341841
HVO_1688	0.688408	0.0812606	0.341841
HVO_2549	-0.55232	0.0810621	0.341841
HVO_2975	-0.565842	0.0814732	0.341841
HVO_1435	0.730793	0.081382	0.341841
HVO_1516	0.431861	0.0817294	0.34243
HVO_0393	0.273767	0.0821217	0.343587
HVO_0686	-0.59509	0.0825052	0.344704
HVO_0131_B	0.315754	0.0829036	0.345113
HVO_1707	-0.43168	0.0829531	0.345113
HVO_2380	0.348406	0.0828916	0.345113
HVO_2247	0.338733	0.0831559	0.345471
HVO_1673	0.291179	0.0834698	0.346288
HVO_0823	0.334984	0.083784	0.34662
HVO_1694	-0.331829	0.0837837	0.34662
HVO_1702	0.407231	0.084004	0.347045
HVO_1474	0.454538	0.0844527	0.348412
HVO_2805s	0.454076	0.084592	0.3485
HVO_1616	0.446022	0.0850377	0.349849
HVO_0410_A	0.491546	0.0852389	0.35019
HVO_2135	0.486195	0.0855775	0.351093
HVO_0129	0.4248	0.0859426	0.351613
HVO_1446	0.783815	0.0860977	0.351613
HVO_1842	0.581828	0.0859726	0.351613
HVO_2301	-0.389727	0.0861797	0.351613
HVO_1308	0.263286	0.0866118	0.352889
HVO_0179	0.382363	0.0869763	0.352916
HVO_2097	-0.668555	0.086868	0.352916
HVO_2116	-0.681706	0.0869377	0.352916
HVO_0264_A	-0.698542	0.0872295	0.352975
HVO_0991	0.364811	0.0871129	0.352975
HVO_0633	0.395173	0.0874736	0.353479
HVO_2469	0.398819	0.0878447	0.354495
HVO_0127	-0.345253	0.0886361	0.356259
HVO_0454	0.267636	0.0888663	0.356259
HVO_2073	-0.335977	0.088884	0.356259
HVO_2606	0.392751	0.0888165	0.356259
HVO_2843	0.411737	0.0886033	0.356259
HVO_0721	-0.389457	0.0893958	0.356988
HVO_1189	-0.588255	0.0894279	0.356988
HVO_1710	0.446506	0.089248	0.356988
HVO_2149_A	-0.56978	0.0895946	0.357171
HVO_1041	-0.541493	0.0904747	0.358426
HVO_1937	-0.340682	0.0904131	0.358426
HVO_2509	0.34157	0.0905152	0.358426
HVO_2548	-0.522777	0.0901524	0.358426
HVO_2889	-0.395461	0.0904707	0.358426
HVO_0413	0.482808	0.0908537	0.359285
HVO_0955	0.522215	0.0910348	0.359521
HVO_2472	-0.702704	0.0911596	0.359533
HVO_0140	0.423942	0.0924063	0.363965
HVO_2625	-0.388194	0.093046	0.365998
HVO_0311	-0.651694	0.0933943	0.366393
HVO_1931	0.316335	0.0932709	0.366393
HVO_2245	-0.606703	0.0935345	0.366457
HVO_0133	-0.643609	0.0949388	0.366505
HVO_0427	0.491203	0.0946053	0.366505
HVO_0442	0.505221	0.0940848	0.366505
HVO_0841	-0.412937	0.0939575	0.366505
HVO_1267	0.601649	0.0948351	0.366505
HVO_1752	0.584665	0.0937148	0.366505
HVO_1924	0.465638	0.0947251	0.366505
HVO_1953	0.414671	0.0945873	0.366505
HVO_2248	0.333245	0.0950453	0.366505
HVO_2545	-0.558847	0.0951576	0.366505
HVO_3010	-0.534632	0.0951132	0.366505
HVO_1379s	0.733378	0.0943637	0.366505
HVO_2011s2	0.531593	0.0942224	0.366505
HVO_1534	0.385322	0.0956541	0.367461
HVO_1992	0.548932	0.0955544	0.367461
HVO_2330	0.490446	0.0963087	0.369024
HVO_2701	0.504825	0.0963105	0.369024
HVO_0685	-0.516813	0.0971156	0.371627
HVO_1260	0.398267	0.0974946	0.371708
HVO_1471	0.315413	0.0975138	0.371708
HVO_1891	0.475856	0.097308	0.371708
HVO_2243	0.498035	0.0977545	0.372146
HVO_2816	-0.277564	0.098447	0.374301
HVO_0117	-0.565574	0.098782	0.37472
HVO_0677	-0.454187	0.0988107	0.37472
HVO_2354	0.702616	0.0992805	0.37602
HVO_2567	0.558051	0.0994411	0.376147
HVO_0309	-0.456231	0.100306	0.37874
HVO_2852	0.409137	0.100383	0.37874
HVO_0475	-0.443154	0.101677	0.381378
HVO_1570	-0.420718	0.101518	0.381378
HVO_1888	-0.462601	0.101855	0.381378
HVO_1930_A	0.59939	0.101567	0.381378
HVO_0099s	-0.451163	0.101601	0.381378
HVO_2725s	0.617398	0.10184	0.381378
HVO_1153	0.31798	0.102061	0.381666
HVO_0609	0.748194	0.103195	0.383984
HVO_2808	-0.410298	0.103063	0.383984
HVO_2982	-0.325515	0.103269	0.383984
HVO_1663	-0.295053	0.10333	0.383984
HVO_2785	0.551446	0.102925	0.383984
HVO_0860	-0.345413	0.104479	0.385992
HVO_1067	-0.49307	0.104496	0.385992
HVO_2284	0.463974	0.104439	0.385992
HVO_2887	-0.330835	0.104523	0.385992
HVO_0516s	-0.507026	0.104236	0.385992
HVO_0819	0.50404	0.104987	0.387223
HVO_0809s	0.554645	0.105358	0.388105
HVO_2630	0.34338	0.106114	0.38992
HVO_2948	-0.25161	0.10607	0.38992
HVO_0718	0.317466	0.107247	0.393592
HVO_0859	-0.352614	0.107655	0.394601
HVO_1303	0.284024	0.108063	0.395608
HVO_0960	0.300411	0.10903	0.396522
HVO_1182	0.641411	0.109385	0.396522
HVO_1239	0.424645	0.109088	0.396522
HVO_1467	0.628503	0.10937	0.396522
HVO_2639	0.434366	0.10919	0.396522
HVO_2689	-0.465697	0.108791	0.396522
HVO_2914	-0.396735	0.109385	0.396522
HVO_0706	0.469253	0.108557	0.396522
HVO_2424	-0.338677	0.110151	0.397835
HVO_2652	-0.531038	0.110017	0.397835
HVO_1876s	-0.36335	0.110017	0.397835
HVO_0347	-0.351308	0.112139	0.397894
HVO_0757	-0.276815	0.111808	0.397894
HVO_1066	-0.441069	0.110626	0.397894
HVO_1113	0.544269	0.111902	0.397894
HVO_1157	-0.655888	0.11177	0.397894
HVO_1179	-0.30927	0.112274	0.397894
HVO_1372	-0.382525	0.111985	0.397894
HVO_1388	0.347563	0.111053	0.397894
HVO_1583	0.521392	0.111605	0.397894
HVO_1698	0.452751	0.111953	0.397894
HVO_1857	0.549678	0.111122	0.397894
HVO_2035	0.298264	0.11232	0.397894
HVO_2095	-0.47046	0.110626	0.397894
HVO_2861	0.437757	0.11106	0.397894
HVO_2929	0.36109	0.110449	0.397894
HVO_2701s	0.569719	0.112108	0.397894
HVO_1238	0.400662	0.1126	0.398409
HVO_1724	0.512525	0.112749	0.398461
HVO_1102	0.376995	0.113465	0.398698
HVO_1460	-0.564707	0.11349	0.398698
HVO_1701	0.583785	0.113363	0.398698
HVO_2061	0.722723	0.113317	0.398698
HVO_2096	-0.659016	0.113092	0.398698
HVO_1566	0.431147	0.113628	0.398711
HVO_0697	-0.413268	0.113777	0.398758
HVO_2234	0.349082	0.114024	0.399152
HVO_0172	-0.36194	0.114206	0.399317
HVO_0394	0.674027	0.114465	0.399389
HVO_2666	0.419528	0.114497	0.399389
HVO_1022	0.325799	0.114812	0.400016
HVO_1685	0.516372	0.11513	0.400652
HVO_1668	0.437638	0.115365	0.400997
HVO_0626	-0.448112	0.115847	0.4022
HVO_0244	-0.335437	0.117006	0.405274
HVO_1070	0.62051	0.116949	0.405274
HVO_1647	0.655433	0.117618	0.406918
HVO_0587	-0.69001	0.117946	0.407098
HVO_2907	0.387771	0.117924	0.407098
HVO_0673	0.377181	0.119267	0.410256
HVO_0745	0.662615	0.119277	0.410256
HVO_1679	-0.556765	0.119237	0.410256
HVO_1199	-0.5765	0.120062	0.41224
HVO_1311	-0.624184	0.120132	0.41224
HVO_0358	-0.309641	0.121145	0.413625
HVO_0855	-0.367226	0.120799	0.413625
HVO_0857	0.724062	0.121085	0.413625
HVO_1084	0.638335	0.121218	0.413625
HVO_1745	-0.480631	0.121235	0.413625
HVO_2759	0.450541	0.121413	0.413756
HVO_2345	-0.385278	0.121651	0.41409
HVO_1104	-0.54447	0.122005	0.414213
HVO_1536	0.35527	0.122435	0.414213
HVO_2492	0.394772	0.122528	0.414213
HVO_2550	-0.522231	0.122231	0.414213
HVO_2778	-0.428735	0.12227	0.414213
HVO_2394s	0.647437	0.122502	0.414213
HVO_0542	0.443622	0.123151	0.414291
HVO_0543	0.490287	0.123671	0.414291
HVO_0635	0.376044	0.123612	0.414291
HVO_1300	-0.27033	0.123579	0.414291
HVO_1375	-0.412282	0.122865	0.414291
HVO_2048	-0.378625	0.123452	0.414291
HVO_2444	0.363885	0.123396	0.414291
HVO_2780	-0.345895	0.123314	0.414291
HVO_0830	-0.454172	0.123932	0.414694
HVO_0222	-0.395858	0.124565	0.415873
HVO_2126	-0.547243	0.124489	0.415873
HVO_1317	0.416929	0.124957	0.416711
HVO_2466	-0.515155	0.125142	0.416858
HVO_0446	-0.374128	0.125333	0.417023
HVO_0873	0.481081	0.125588	0.417404
HVO_0699	-0.53184	0.125966	0.418191
HVO_0119	-0.514626	0.126759	0.419725
HVO_1838	-0.295175	0.126588	0.419725
HVO_2422	0.578804	0.126854	0.419725
HVO_2847	0.427439	0.127045	0.419889
HVO_2565	-0.679398	0.127301	0.420265
HVO_1957	0.459958	0.128032	0.420569
HVO_2403	-0.361486	0.128247	0.420569
HVO_2841	-0.473368	0.127959	0.420569
HVO_2870	0.295937	0.128111	0.420569
HVO_1072s	-0.579018	0.127634	0.420569
HVO_1831s	-0.359152	0.128158	0.420569
HVO_0356	-0.501973	0.129094	0.422312
HVO_0407	0.435167	0.129206	0.422312
HVO_0574	0.709467	0.12897	0.422312
HVO_2186	0.369475	0.129577	0.423057
HVO_0076	-0.525878	0.130024	0.423067
HVO_0720	0.385453	0.129891	0.423067
HVO_0794	-0.40025	0.130152	0.423067
HVO_2877	0.31994	0.12988	0.423067
HVO_0011	-0.508718	0.130922	0.424634
HVO_0417	-0.290379	0.130788	0.424634
HVO_2552	-0.543769	0.131148	0.424901
HVO_1034	0.403946	0.132254	0.427082
HVO_1503	-0.677324	0.132185	0.427082
HVO_1732	0.497087	0.131968	0.427082
HVO_2965	-0.301525	0.132432	0.42719
HVO_0535	-0.460348	0.132894	0.427774
HVO_2503	0.275564	0.132902	0.427774
HVO_2978	-0.299065	0.133408	0.428937
HVO_0010	-0.561891	0.134544	0.43165
HVO_2412s	0.697446	0.134413	0.43165
HVO_2551	-0.511171	0.134718	0.431739
HVO_0320	-0.374992	0.135013	0.431751
HVO_1080	0.352198	0.134915	0.431751
HVO_1761	0.287707	0.136267	0.434035
HVO_1821	-0.377422	0.136189	0.434035
HVO_2199	0.408408	0.136348	0.434035
HVO_2206	0.302473	0.136075	0.434035
HVO_2228	0.49253	0.136461	0.434035
HVO_1826	-0.461557	0.13692	0.435027
HVO_0054	-0.281339	0.138236	0.436861
HVO_1329	0.608385	0.138038	0.436861
HVO_2009	-0.490372	0.138144	0.436861
HVO_2404	-0.409981	0.138186	0.436861
HVO_2709	0.439926	0.137651	0.436861
HVO_0067	0.387481	0.139079	0.438908
HVO_0349	-0.531759	0.13918	0.438908
HVO_0893	-0.570462	0.139437	0.439248
HVO_2585	0.582823	0.139586	0.439252
HVO_0966	0.328246	0.140134	0.440246
HVO_1407	0.387687	0.1402	0.440246
HVO_0232	-0.444458	0.140893	0.440398
HVO_0256	-0.497392	0.141199	0.440398
HVO_0662	0.338152	0.140884	0.440398
HVO_0905	-0.505406	0.141448	0.440398
HVO_0993	0.673379	0.141588	0.440398
HVO_1282	0.4765	0.141235	0.440398
HVO_2555	-0.506482	0.141328	0.440398
HVO_2991	-0.396015	0.14154	0.440398
HVO_2854	0.273113	0.141572	0.440398
HVO_1002	0.526616	0.141907	0.440565
HVO_1112	-0.457872	0.141977	0.440565
HVO_2292	0.392706	0.142089	0.440565
HVO_1251	0.328809	0.142311	0.440793
HVO_0570	-0.429998	0.142917	0.441917
HVO_2738	-0.493678	0.142973	0.441917
HVO_3011	0.649229	0.143521	0.443148
HVO_0549	-0.278436	0.14427	0.444069
HVO_0764	0.623863	0.144102	0.444069
HVO_2833	0.317806	0.14425	0.444069
HVO_2640	0.681296	0.144864	0.445433
HVO_0809	0.306712	0.14504	0.445511
HVO_2102	-0.345178	0.145747	0.44722
HVO_1398	-0.388552	0.145955	0.447394
HVO_2065	0.625513	0.146149	0.447524
HVO_1246	0.335636	0.14648	0.448073
HVO_0529_A	-0.441982	0.147137	0.449619
HVO_0087	0.320385	0.147747	0.451018
HVO_0590	-0.588486	0.14854	0.452504
HVO_1542	-0.617875	0.148471	0.452504
HVO_1642	0.392211	0.149074	0.453198
HVO_2801	-0.43831	0.149047	0.453198
HVO_0019	-0.311423	0.150366	0.45555
HVO_0125	-0.407146	0.150219	0.45555
HVO_0173	-0.389521	0.150814	0.45555
HVO_0426	0.386807	0.150469	0.45555
HVO_1758	-0.487017	0.150756	0.45555
HVO_2442	0.476036	0.150798	0.45555
HVO_2754	-0.646083	0.15108	0.45555
HVO_0584	-0.574213	0.150972	0.45555
HVO_0795	-0.290437	0.151614	0.456695
HVO_1319	0.666412	0.152217	0.457385
HVO_2046	-0.230922	0.1521	0.457385
HVO_2355	0.553547	0.152307	0.457385
HVO_0994	0.295291	0.152797	0.45839
HVO_0889	0.335766	0.153812	0.460181
HVO_1144	0.378083	0.154103	0.460181
HVO_1289	-0.453431	0.154061	0.460181
HVO_1963	-0.321286	0.154171	0.460181
HVO_2524	0.411017	0.154035	0.460181
HVO_1346	0.430839	0.155008	0.462212
HVO_1400	-0.268708	0.155343	0.462402
HVO_1513	0.34787	0.155637	0.462402
HVO_1801	0.410426	0.155697	0.462402
HVO_2726	-0.295403	0.15555	0.462402
HVO_1890	0.484687	0.155967	0.462738
HVO_0597	0.605497	0.15625	0.463114
HVO_1597	-0.390977	0.15644	0.463211
HVO_1134	-0.250886	0.156971	0.464322
HVO_1486	0.449554	0.15747	0.465109
HVO_2405	-0.450194	0.157552	0.465109
HVO_0506	0.33826	0.158234	0.46619
HVO_1787	0.443757	0.158098	0.46619
HVO_1579	-0.245356	0.158552	0.466663
HVO_1614	-0.480638	0.158902	0.467228
HVO_0729	-0.45364	0.159463	0.467949
HVO_1416	0.455109	0.159411	0.467949
HVO_0315	-0.521893	0.159942	0.46889
HVO_0777	0.426769	0.160408	0.46979
HVO_2822	-0.36876	0.16059	0.469858
HVO_2686	0.410627	0.160777	0.46994
HVO_0074	0.365832	0.162673	0.473201
HVO_0168	-0.485755	0.162502	0.473201
HVO_1606	0.380273	0.162839	0.473201
HVO_1886	-0.478801	0.163013	0.473201
HVO_2087	0.545368	0.16299	0.473201
HVO_2457	-0.436185	0.162952	0.473201
HVO_0011s	0.356095	0.162543	0.473201
HVO_0936	0.308295	0.163402	0.473866
HVO_0071	0.441449	0.164042	0.474791
HVO_2788	-0.413342	0.163944	0.474791
HVO_1370	-0.255593	0.16492	0.476867
HVO_2286	0.369236	0.166043	0.479643
HVO_1217	0.400075	0.166397	0.479995
HVO_2321s	-0.537382	0.166489	0.479995
HVO_2543	-0.477589	0.167494	0.482422
HVO_1160	0.249729	0.168064	0.483592
HVO_1244	0.427854	0.168889	0.484553
HVO_2025	0.480168	0.168695	0.484553
HVO_2954	0.303757	0.168732	0.484553
HVO_1083	0.615329	0.169063	0.484583
HVO_2478	0.58174	0.17015	0.487099
HVO_2636	0.399978	0.170271	0.487099
HVO_1299	0.49049	0.171	0.488713
HVO_1807	0.342861	0.171408	0.488954
HVO_2461	0.422858	0.171415	0.488954
HVO_1691	-0.452442	0.171905	0.48988
HVO_0164	-0.467562	0.172456	0.490976
HVO_0200	0.455955	0.172657	0.491077
HVO_2413	0.38679	0.172994	0.491563
HVO_2690	-0.267969	0.173709	0.493119
HVO_2763	0.359276	0.175926	0.498935
HVO_2988	-0.379064	0.176887	0.501179
HVO_1725s	0.40013	0.177406	0.502168
HVO_0526	-0.469619	0.178603	0.503016
HVO_1476	0.558283	0.178381	0.503016
HVO_2180	0.414362	0.178725	0.503016
HVO_2547	-0.411465	0.178206	0.503016
HVO_2629	0.320571	0.178295	0.503016
HVO_3002	-0.254771	0.178605	0.503016
HVO_0869	0.593556	0.17899	0.503281
HVO_0345	-0.400267	0.179638	0.504624
HVO_0766	0.373503	0.179819	0.504652
HVO_2289	0.251547	0.180019	0.504736
HVO_1351	0.444885	0.180258	0.504927
HVO_0073	0.374909	0.18069	0.505658
HVO_0015	0.288708	0.181323	0.506923
HVO_0652	-0.306635	0.181501	0.506923
HVO_2891	0.343114	0.181656	0.506923
HVO_2165	0.33009	0.181855	0.506999
HVO_0473	0.349361	0.182219	0.507536
HVO_1932	0.303413	0.182615	0.50816
HVO_0401	0.596357	0.183188	0.50845
HVO_0527	0.283723	0.18296	0.50845
HVO_1539	0.559975	0.183234	0.50845
HVO_1086	0.317908	0.184036	0.510197
HVO_0950	-0.458187	0.1843	0.510449
HVO_1479	-0.239404	0.184908	0.511654
HVO_1167	-0.527842	0.185766	0.51312
HVO_1241	0.482776	0.185889	0.51312
HVO_1613	-0.366539	0.185958	0.51312
HVO_0312	-0.461012	0.186387	0.513344
HVO_2944	-0.2485	0.186216	0.513344
HVO_2027	-0.49132	0.18732	0.514585
HVO_2037_A	-0.277752	0.187359	0.514585
HVO_2140	-0.555116	0.187028	0.514585
HVO_1007	0.364356	0.188027	0.51594
HVO_1929	0.277037	0.188531	0.516845
HVO_1037	0.385261	0.188801	0.517105
HVO_0391	-0.48455	0.189237	0.517686
HVO_1190	0.269525	0.189538	0.517686
HVO_2423	0.338693	0.189385	0.517686
HVO_0886	-0.43004	0.190002	0.51773
HVO_1675	-0.370642	0.190079	0.51773
HVO_2256	-0.300329	0.190022	0.51773
HVO_0545	0.259809	0.190965	0.519186
HVO_0737	-0.342814	0.190921	0.519186
HVO_0090	0.400152	0.192274	0.520933
HVO_0264	-0.301804	0.191935	0.520933
HVO_1322	-0.296699	0.192488	0.520933
HVO_2714	0.42844	0.192167	0.520933
HVO_2721	0.358717	0.192483	0.520933
HVO_0439	-0.389276	0.192859	0.521461
HVO_0744	0.432	0.193251	0.522044
HVO_0187	0.350331	0.1939	0.522051
HVO_1128	-0.253476	0.19396	0.522051
HVO_1576	0.315045	0.193824	0.522051
HVO_2546	-0.438468	0.193706	0.522051
HVO_2779	-0.3589	0.195779	0.526467
HVO_2164	0.366156	0.196043	0.5267
HVO_1173	0.214002	0.197022	0.528648
HVO_2614	-0.207944	0.197305	0.528648
HVO_1877	-0.296372	0.197192	0.528648
HVO_1524	-0.225654	0.197512	0.528724
HVO_1413	0.348375	0.197758	0.528905
HVO_0050	0.296568	0.199215	0.529783
HVO_0080	0.341777	0.199285	0.529783
HVO_0105	0.589881	0.198723	0.529783
HVO_1632	0.391618	0.198673	0.529783
HVO_1692	-0.242045	0.1995	0.529783
HVO_2836	-0.216384	0.199162	0.529783
HVO_3005	0.334693	0.198715	0.529783
HVO_0778s	-0.543045	0.199519	0.529783
HVO_0600	-0.353614	0.199745	0.529906
HVO_0477	-0.259239	0.200399	0.530689
HVO_1810	-0.275334	0.200241	0.530689
HVO_0743	0.195121	0.201624	0.533456
HVO_0513	-0.277438	0.202159	0.534361
HVO_2981	-0.273653	0.202327	0.534361
HVO_2702	0.393225	0.202858	0.535284
HVO_1287	-0.535125	0.203358	0.535442
HVO_2776	-0.307241	0.203461	0.535442
HVO_2955	0.356575	0.203263	0.535442
HVO_0039	0.276325	0.204289	0.53619
HVO_2376	0.204758	0.204117	0.53619
HVO_2411	0.439276	0.204085	0.53619
HVO_2935s	0.396889	0.205624	0.539217
HVO_0293	0.44764	0.206167	0.539785
HVO_0915	0.231441	0.206206	0.539785
HVO_0330	-0.361699	0.206755	0.539789
HVO_0359	-0.529307	0.206672	0.539789
HVO_2391	0.329613	0.206437	0.539789
HVO_0977	0.240537	0.207559	0.540026
HVO_1575	0.345976	0.207424	0.540026
HVO_2287	-0.357545	0.207576	0.540026
HVO_2607	0.288393	0.207197	0.540026
HVO_1324	0.250527	0.20883	0.542811
HVO_1693	-0.330239	0.209399	0.543335
HVO_2168	0.289838	0.209261	0.543335
HVO_0972	-0.337459	0.209781	0.54375
HVO_2356	0.260382	0.21011	0.54375
HVO_1149	0.35243	0.210015	0.54375
HVO_0773	-0.32643	0.210622	0.544123
HVO_0288	-0.396447	0.2106	0.544123
HVO_0137	-0.29701	0.211131	0.544961
HVO_0319	-0.2554	0.211627	0.54529
HVO_1718	-0.283869	0.21154	0.54529
HVO_0847	0.320026	0.212071	0.545959
HVO_1661	-0.516819	0.212368	0.546246
HVO_0166	0.259671	0.214489	0.546623
HVO_0291	0.444074	0.214294	0.546623
HVO_0360	-0.53686	0.213626	0.546623
HVO_0450	0.562737	0.21395	0.546623
HVO_0723	0.303573	0.21526	0.546623
HVO_0903	-0.412696	0.215467	0.546623
HVO_0907	-0.410915	0.215841	0.546623
HVO_0913	0.283689	0.212891	0.546623
HVO_1235	0.327549	0.214246	0.546623
HVO_1378	0.258139	0.21539	0.546623
HVO_1666	0.28657	0.215512	0.546623
HVO_1882	0.359244	0.214949	0.546623
HVO_2081	0.319393	0.215289	0.546623
HVO_2212	0.579262	0.214938	0.546623
HVO_2305	0.198656	0.213805	0.546623
HVO_2440	0.313183	0.214219	0.546623
HVO_2819	0.375477	0.21426	0.546623
HVO_2986	-0.309985	0.215803	0.546623
HVO_0760	0.360856	0.216167	0.546847
HVO_1201	0.287195	0.216299	0.546847
HVO_1347	0.24374	0.216615	0.54718
HVO_0194	0.355919	0.217484	0.547396
HVO_0772	0.541893	0.217498	0.547396
HVO_1053	0.29051	0.217347	0.547396
HVO_1496	0.39367	0.217626	0.547396
HVO_1572	-0.407409	0.217159	0.547396
HVO_0436	0.258617	0.219182	0.54787
HVO_0675	-0.304744	0.218	0.54787
HVO_0852	0.354138	0.218386	0.54787
HVO_0882	0.314401	0.220167	0.54787
HVO_1001	0.444896	0.218692	0.54787
HVO_1590	-0.372964	0.220169	0.54787
HVO_2390	0.524108	0.220206	0.54787
HVO_2500	0.323658	0.218597	0.54787
HVO_2544	-0.404831	0.219705	0.54787
HVO_2664	0.282861	0.219179	0.54787
HVO_2705	0.217313	0.220222	0.54787
HVO_2799	0.413624	0.219773	0.54787
HVO_3004	0.341663	0.219949	0.54787
HVO_2593	0.463687	0.220799	0.548844
HVO_0433	-0.248457	0.220989	0.548855
HVO_0351	-0.41904	0.222632	0.551545
HVO_1170	0.217114	0.222608	0.551545
HVO_1986	0.32988	0.222425	0.551545
HVO_0182	0.29641	0.223824	0.552647
HVO_0236	-0.312	0.223764	0.552647
HVO_0448	0.312814	0.223535	0.552647
HVO_2449	-0.234919	0.223586	0.552647
HVO_2729	-0.380781	0.224752	0.554475
HVO_1094	0.25721	0.225483	0.555816
HVO_1341	0.336324	0.22587	0.555928
HVO_1892	-0.252382	0.225905	0.555928
HVO_2138	-0.391718	0.226954	0.557884
HVO_2319	-0.30434	0.227077	0.557884
HVO_2204	-0.311413	0.22736	0.558118
HVO_1171	0.31069	0.227915	0.558795
HVO_2768	0.230563	0.228014	0.558795
HVO_1966	-0.235573	0.229972	0.563126
HVO_1858	-0.45257	0.230602	0.564202
HVO_0973	-0.249549	0.231281	0.565397
HVO_1764	0.309155	0.232184	0.567136
HVO_0559	0.38317	0.232584	0.567644
HVO_1925	-0.307023	0.233921	0.570423
HVO_2181	0.365837	0.234109	0.570423
HVO_0986	-0.407908	0.235819	0.573644
HVO_1843	-0.346216	0.235703	0.573644
HVO_0406	0.20601	0.237536	0.574561
HVO_0460	0.463059	0.237324	0.574561
HVO_0700	-0.387515	0.236621	0.574561
HVO_1286	0.177897	0.23692	0.574561
HVO_1709	-0.310882	0.237342	0.574561
HVO_2996	0.344854	0.237018	0.574561
HVO_1990	0.333812	0.237555	0.574561
HVO_2804	0.324023	0.238107	0.575425
HVO_0196	-0.492891	0.239512	0.576794
HVO_0786	0.549272	0.239844	0.576794
HVO_1085	0.298856	0.238912	0.576794
HVO_1454	-0.231157	0.239736	0.576794
HVO_1466	0.454816	0.239156	0.576794
HVO_2538	0.26159	0.239421	0.576794
HVO_1650	0.234659	0.240946	0.578974
HVO_1214	0.42133	0.242011	0.581062
HVO_1078	0.231106	0.243879	0.584388
HVO_1259	0.283571	0.243989	0.584388
HVO_1449	-0.423267	0.243824	0.584388
HVO_1645	-0.23551	0.244752	0.584625
HVO_2534	0.506231	0.244333	0.584625
HVO_2815	-0.452185	0.244709	0.584625
HVO_2817	-0.417503	0.244879	0.584625
HVO_2578	0.337671	0.245163	0.584834
HVO_2023	-0.439173	0.24629	0.587046
HVO_0566	-0.348352	0.246991	0.588245
HVO_0483	-0.193281	0.247279	0.588456
HVO_2814	0.189613	0.247726	0.589045
HVO_2261	0.36419	0.249436	0.592365
HVO_2575	0.535184	0.249522	0.592365
HVO_1334	-0.228939	0.250029	0.592617
HVO_2642	-0.282112	0.249965	0.592617
HVO_0049	-0.228125	0.251303	0.593835
HVO_0282	0.25089	0.252171	0.593835
HVO_0569	0.1783	0.25229	0.593835
HVO_0709	0.384611	0.25095	0.593835
HVO_1472	0.273889	0.252914	0.593835
HVO_1783	-0.30409	0.251166	0.593835
HVO_2222	-0.203197	0.252584	0.593835
HVO_2331	-0.306244	0.252454	0.593835
HVO_2397	0.47698	0.25185	0.593835
HVO_2412	-0.276794	0.252751	0.593835
HVO_2588	-0.435963	0.251397	0.593835
HVO_2736s	-0.466663	0.252952	0.593835
HVO_0132	0.284983	0.253402	0.59442
HVO_0877	-0.256326	0.254736	0.597074
HVO_2259	-0.328286	0.255098	0.597451
HVO_3003	0.225077	0.255371	0.597616
HVO_2993	0.283702	0.255622	0.597731
HVO_2313	-0.435263	0.256091	0.598354
HVO_2501	0.298215	0.256634	0.59915
HVO_0186	0.31072	0.259119	0.600343
HVO_0482	0.313238	0.258756	0.600343
HVO_0490	-0.528277	0.258227	0.600343
HVO_0657	-0.416596	0.258859	0.600343
HVO_0678	0.343814	0.259643	0.600343
HVO_1354	0.358444	0.258274	0.600343
HVO_1383	-0.190892	0.257481	0.600343
HVO_1504	-0.517878	0.258524	0.600343
HVO_1690	-0.28356	0.257558	0.600343
HVO_1962	-0.498813	0.258221	0.600343
HVO_1998	0.257591	0.259702	0.600343
HVO_2134	0.330968	0.26014	0.600343
HVO_2398	0.525501	0.260392	0.600343
HVO_2528	0.238733	0.259759	0.600343
HVO_2645	0.278424	0.260199	0.600343
HVO_2932	-0.207461	0.259945	0.600343
HVO_2312	-0.385681	0.26171	0.602124
HVO_1832s3	-0.350087	0.261775	0.602124
HVO_2201s	-0.350499	0.261457	0.602124
HVO_1186	0.436411	0.263326	0.603844
HVO_1603	0.351006	0.263003	0.603844
HVO_1965	-0.431604	0.263351	0.603844
HVO_2793	-0.238524	0.263544	0.603844
HVO_2723s9	0.253739	0.263047	0.603844
HVO_2223	0.275614	0.264058	0.604553
HVO_0106	0.488455	0.264277	0.604588
HVO_2421	-0.321852	0.265224	0.606284
HVO_2862	0.299395	0.265494	0.606432
HVO_2076	0.231171	0.266065	0.60727
HVO_0508	-0.294302	0.266589	0.607996
HVO_0572	-0.306868	0.267167	0.608377
HVO_1803	-0.384981	0.26713	0.608377
HVO_0458	-0.217859	0.267477	0.608613
HVO_0228	-0.442407	0.268289	0.60986
HVO_1028	0.233339	0.268437	0.60986
HVO_0204	0.237985	0.269044	0.610301
HVO_1330	0.432543	0.269027	0.610301
HVO_1168	-0.206358	0.26927	0.610346
HVO_1180	0.24727	0.269767	0.610639
HVO_2994	0.366846	0.269812	0.610639
HVO_0065	-0.264468	0.270268	0.611054
HVO_1747	-0.322332	0.270821	0.611054
HVO_2285	0.223732	0.270822	0.611054
HVO_2963	-0.264458	0.270567	0.611054
HVO_0307	0.327707	0.271449	0.611651
HVO_0603	0.232847	0.2715	0.611651
HVO_0123	0.31235	0.271974	0.611656
HVO_1960	0.305533	0.272123	0.611656
HVO_2619	0.335464	0.271741	0.611656
HVO_1558	-0.207892	0.273719	0.613883
HVO_2370	0.206005	0.273736	0.613883
HVO_2660	0.224736	0.27359	0.613883
HVO_1281	-0.298707	0.274365	0.614577
HVO_1442	0.360817	0.27467	0.614577
HVO_1875	0.24945	0.274859	0.614577
HVO_2045	-0.281073	0.275084	0.614577
HVO_0799s	0.399715	0.274989	0.614577
HVO_0871	0.505098	0.276106	0.616394
HVO_0555	-0.296134	0.276621	0.616612
HVO_2966	0.271973	0.276487	0.616612
HVO_0414	-0.301555	0.277078	0.616701
HVO_2237	0.419157	0.276958	0.616701
HVO_0518	0.260737	0.277306	0.616746
HVO_0329	-0.258939	0.278807	0.619619
HVO_2910	-0.365579	0.279176	0.619971
HVO_1146	-0.30039	0.279471	0.620162
HVO_2240	0.504587	0.279958	0.620777
HVO_2017	0.291663	0.280707	0.621927
HVO_2574	0.379939	0.281102	0.621927
HVO_2752	-0.428486	0.281108	0.621927
HVO_1753	0.403269	0.282015	0.623037
HVO_1979	-0.218372	0.28203	0.623037
HVO_1811	-0.243838	0.283574	0.625979
HVO_0066	0.339595	0.285052	0.628772
HVO_0839	0.368751	0.285331	0.628919
HVO_2224	0.46522	0.286335	0.630661
HVO_1166	0.204218	0.287132	0.631947
HVO_1386	0.460602	0.28735	0.631957
HVO_1272	-0.284575	0.287568	0.631965
HVO_0647	-0.342053	0.287985	0.632412
HVO_0286	0.344858	0.288687	0.632527
HVO_1203	-0.226036	0.28932	0.632527
HVO_2029	-0.212573	0.289273	0.632527
HVO_2515	0.31768	0.289113	0.632527
HVO_2923	0.231808	0.288289	0.632527
HVO_1950s	-0.319974	0.289095	0.632527
HVO_0734	0.222221	0.29052	0.633443
HVO_1392	-0.209949	0.290142	0.633443
HVO_2667	0.389675	0.290596	0.633443
HVO_2840	-0.198254	0.290427	0.633443
HVO_0088	0.381152	0.291416	0.634514
HVO_0230	-0.285456	0.291516	0.634514
HVO_0181	0.229436	0.292015	0.635132
HVO_1090	0.264971	0.292728	0.636215
HVO_1856	-0.174362	0.293388	0.636248
HVO_2103	-0.371977	0.293021	0.636248
HVO_0130	0.318267	0.293256	0.636248
HVO_0997	0.243188	0.294677	0.637815
HVO_1436	-0.270508	0.294682	0.637815
HVO_1550	0.206746	0.294758	0.637815
HVO_0283	-0.19689	0.295239	0.638161
HVO_2644	0.279813	0.295349	0.638161
HVO_1206	-0.329972	0.296256	0.639654
HVO_0519	-0.188622	0.297092	0.639802
HVO_1981	-0.413134	0.296663	0.639802
HVO_2160	-0.269637	0.29719	0.639802
HVO_2696	-0.262965	0.297135	0.639802
HVO_0243	-0.296402	0.297983	0.641043
HVO_2079	0.27101	0.298527	0.64128
HVO_2420	-0.363454	0.298326	0.64128
HVO_0155	0.20681	0.299521	0.641527
HVO_0419	-0.366364	0.299726	0.641527
HVO_2374	0.253276	0.299337	0.641527
HVO_2676	0.335865	0.298995	0.641527
HVO_2781	-0.363408	0.299673	0.641527
HVO_1381	0.275955	0.300575	0.642879
HVO_0696	-0.233886	0.301773	0.643479
HVO_0771	0.383453	0.301489	0.643479
HVO_0967	0.279188	0.3017	0.643479
HVO_1106	-0.378184	0.302813	0.643479
HVO_1148	-0.199072	0.302773	0.643479
HVO_2099	-0.445983	0.302577	0.643479
HVO_2246	-0.383	0.302814	0.643479
HVO_2743	0.428443	0.30218	0.643479
HVO_0344	-0.326305	0.302752	0.643479
HVO_1116	0.460776	0.303203	0.643844
HVO_0296	-0.308413	0.303742	0.644392
HVO_2858	-0.2673	0.303897	0.644392
HVO_0630	-0.364307	0.304258	0.644696
HVO_1360	-0.256551	0.30459	0.644936
HVO_2400	-0.416351	0.305144	0.645648
HVO_2488	0.381917	0.306193	0.647404
HVO_0822	-0.180228	0.306586	0.647441
HVO_1231	0.357104	0.306648	0.647441
HVO_0979	-0.232961	0.307606	0.648999
HVO_1049	0.240688	0.308247	0.64989
HVO_1487	0.25761	0.30858	0.650127
HVO_0240	-0.424916	0.311283	0.651311
HVO_0248	-0.295511	0.312248	0.651311
HVO_0474	0.281648	0.310909	0.651311
HVO_0726	-0.320925	0.313079	0.651311
HVO_0980	-0.294389	0.310351	0.651311
HVO_1063	-0.198535	0.31266	0.651311
HVO_1295	0.232418	0.311499	0.651311
HVO_1555	-0.236581	0.309893	0.651311
HVO_1633	0.223748	0.312701	0.651311
HVO_1970	-0.371994	0.311112	0.651311
HVO_2200	0.276737	0.313044	0.651311
HVO_2263	-0.233459	0.311589	0.651311
HVO_2573	0.202333	0.310396	0.651311
HVO_2656	0.336767	0.312893	0.651311
HVO_2820	-0.413175	0.310223	0.651311
HVO_2930	0.217982	0.311903	0.651311
HVO_2974	-0.453465	0.313105	0.651311
HVO_2998	0.470903	0.311412	0.651311
HVO_0328	0.322137	0.314151	0.652568
HVO_2042	-0.276488	0.314133	0.652568
HVO_0435	-0.292771	0.314924	0.653716
HVO_2217	-0.226915	0.315378	0.654198
HVO_0838	0.343964	0.315661	0.654328
HVO_1237	0.43743	0.316668	0.655233
HVO_1900	-0.25786	0.316581	0.655233
HVO_2832	0.269012	0.316762	0.655233
HVO_0924	-0.261956	0.31715	0.65548
HVO_2496	-0.269227	0.317325	0.65548
HVO_0271	-0.378626	0.319096	0.658678
HVO_0987	-0.367827	0.320831	0.661798
HVO_1546	-0.414296	0.321404	0.662518
HVO_0114	0.305384	0.321793	0.662858
HVO_1935	0.281251	0.322186	0.663101
HVO_2924	0.299755	0.32236	0.663101
HVO_1333	0.262499	0.323177	0.664321
HVO_2349	-0.230781	0.324469	0.66605
HVO_2732	-0.27502	0.324453	0.66605
HVO_0970	0.343594	0.325804	0.666939
HVO_1544	-0.204957	0.325746	0.666939
HVO_2715_A	0.220079	0.325622	0.666939
HVO_2990	0.237253	0.325477	0.666939
HVO_2874	0.299211	0.326425	0.667749
HVO_0990	0.228999	0.327347	0.66825
HVO_1172	0.185928	0.326915	0.66825
HVO_1224	-0.283823	0.327164	0.66825
HVO_0611	-0.402515	0.329328	0.668657
HVO_1412	0.4556	0.328826	0.668657
HVO_1823	0.292293	0.328444	0.668657
HVO_2632	0.258562	0.329045	0.668657
HVO_2795	0.236105	0.329338	0.668657
HVO_2813	-0.238458	0.329355	0.668657
HVO_2901	0.35367	0.328257	0.668657
HVO_2911	0.257928	0.327946	0.668657
HVO_0185	0.176765	0.329986	0.669477
HVO_0235	-0.226391	0.330262	0.669579
HVO_0060	-0.298147	0.330828	0.66994
HVO_1169	-0.230493	0.33157	0.66994
HVO_1473	0.205087	0.331505	0.66994
HVO_1951	-0.31204	0.331355	0.66994
HVO_2278	0.232736	0.331573	0.66994
HVO_1204	0.332391	0.332343	0.670381
HVO_1215	-0.244117	0.332196	0.670381
HVO_1376	0.212277	0.332471	0.670381
HVO_0070	0.213428	0.33531	0.670985
HVO_0217	0.394136	0.335428	0.670985
HVO_0736	-0.277176	0.335493	0.670985
HVO_0912	-0.304456	0.332997	0.670985
HVO_1095	0.172406	0.333939	0.670985
HVO_1457	0.182444	0.333778	0.670985
HVO_1468	-0.169036	0.335192	0.670985
HVO_2218	0.257664	0.334578	0.670985
HVO_2297	-0.193488	0.335015	0.670985
HVO_2351	0.220802	0.33363	0.670985
HVO_2621	0.342126	0.335087	0.670985
HVO_2918	0.312987	0.33368	0.670985
HVO_2026	0.351938	0.33639	0.672325
HVO_2215	0.265082	0.336727	0.672544
HVO_1178	0.278682	0.337161	0.672958
HVO_0061	0.174352	0.337648	0.673474
HVO_0141	-0.189123	0.339235	0.674231
HVO_0481	0.442623	0.338572	0.674231
HVO_0862	0.255187	0.339407	0.674231
HVO_2304	0.237123	0.338368	0.674231
HVO_2869	0.205068	0.339623	0.674231
HVO_2894	0.237593	0.338916	0.674231
HVO_1101s	0.339478	0.339485	0.674231
HVO_0656	0.383666	0.341096	0.675789
HVO_0844	-0.215904	0.341702	0.675789
HVO_0939	0.316339	0.341468	0.675789
HVO_1684	-0.170492	0.341778	0.675789
HVO_2184	0.297598	0.340677	0.675789
HVO_2812	-0.211432	0.341224	0.675789
HVO_0842	-0.233266	0.342022	0.675819
HVO_1635	0.252878	0.342647	0.676601
HVO_2782	-0.261624	0.34352	0.677874
HVO_0648	-0.191428	0.344199	0.678761
HVO_1406	0.340809	0.344524	0.678948
HVO_0676	0.234944	0.345008	0.67945
HVO_0478	0.393446	0.345395	0.679759
HVO_0195	-0.228327	0.347716	0.682033
HVO_1250	0.262446	0.347792	0.682033
HVO_1440	-0.196952	0.347934	0.682033
HVO_1578	-0.305674	0.347681	0.682033
HVO_2235	-0.217329	0.347288	0.682033
HVO_2395	0.376672	0.347442	0.682033
HVO_0099	-0.143992	0.348407	0.682508
HVO_1268	0.31941	0.348731	0.682692
HVO_2947	-0.214636	0.34982	0.68437
HVO_0121	-0.227809	0.35058	0.684558
HVO_0424	-0.251454	0.350842	0.684558
HVO_1039	0.283906	0.350777	0.684558
HVO_1074	0.241584	0.35083	0.684558
HVO_0989	0.431299	0.351301	0.685001
HVO_0156	-0.229814	0.35218	0.686264
HVO_0009	-0.412221	0.353294	0.687981
HVO_0135	0.242785	0.354006	0.688482
HVO_0203	-0.182296	0.354109	0.688482
HVO_2450	0.383575	0.35425	0.688482
HVO_0292	0.353225	0.354587	0.688686
HVO_0191	-0.217322	0.355308	0.689634
HVO_0988	-0.305563	0.355778	0.690054
HVO_2962	-0.235188	0.355991	0.690054
HVO_1255	0.293078	0.35708	0.691711
HVO_0177	0.285975	0.358931	0.693055
HVO_1209	-0.196689	0.358565	0.693055
HVO_2266	-0.228507	0.359147	0.693055
HVO_2446	0.232194	0.358085	0.693055
HVO_2499	-0.305921	0.359179	0.693055
HVO_2758	-0.372258	0.359153	0.693055
HVO_2784	-0.252645	0.359827	0.693852
HVO_2072s	-0.394386	0.360792	0.69526
HVO_1978	-0.370468	0.361883	0.696907
HVO_1832s2	-0.255772	0.362502	0.697646
HVO_0658	-0.273056	0.36301	0.69809
HVO_2069	-0.269702	0.363244	0.69809
HVO_2736	0.258361	0.363441	0.69809
HVO_2638	0.28617	0.364707	0.699613
HVO_1991s	-0.36096	0.364692	0.699613
HVO_0174	-0.237562	0.365002	0.699724
HVO_0415	0.340768	0.366089	0.701354
HVO_0645	0.286772	0.366483	0.701655
HVO_0197	-0.306153	0.368557	0.70318
HVO_0951	0.419805	0.368706	0.70318
HVO_1919	-0.294223	0.368564	0.70318
HVO_2703	0.225536	0.367566	0.70318
HVO_1148s	-0.255171	0.368002	0.70318
HVO_2284s2	0.371683	0.367858	0.70318
HVO_1588	0.215188	0.369748	0.704712
HVO_0059	-0.269963	0.370047	0.704829
HVO_2558	-0.330307	0.370349	0.704949
HVO_1530	-0.261245	0.3706	0.704974
HVO_1535	0.173268	0.372848	0.708794
HVO_0013	-0.22748	0.374837	0.710251
HVO_1234	0.295432	0.375055	0.710251
HVO_2401	-0.27445	0.374614	0.710251
HVO_2468	0.358243	0.374169	0.710251
HVO_2700	0.355536	0.373943	0.710251
HVO_2811	0.224002	0.374912	0.710251
HVO_2669	0.34425	0.375345	0.710346
HVO_2293s	-0.260813	0.37577	0.710695
HVO_2716	0.231544	0.376208	0.711069
HVO_0387	0.278439	0.377057	0.711821
HVO_0785	-0.265674	0.378261	0.711821
HVO_0931	0.357156	0.379097	0.711821
HVO_1038	0.283197	0.379253	0.711821
HVO_1130	0.248825	0.378763	0.711821
HVO_1176	-0.209594	0.378643	0.711821
HVO_1419	0.228753	0.377396	0.711821
HVO_1766	0.246267	0.378265	0.711821
HVO_2740	-0.328509	0.378785	0.711821
HVO_2741	0.402238	0.377977	0.711821
HVO_2868s2	-0.324337	0.378663	0.711821
HVO_0983	-0.239794	0.380003	0.712777
HVO_1498	-0.309395	0.380896	0.713998
HVO_0395	0.324267	0.381156	0.714034
HVO_0069	-0.181306	0.382597	0.715075
HVO_1087	0.389399	0.38271	0.715075
HVO_1529	-0.161141	0.382781	0.715075
HVO_1686	0.200509	0.382783	0.715075
HVO_2584	0.22622	0.382921	0.715075
HVO_2616	0.280865	0.383699	0.715626
HVO_0873s	0.206923	0.383542	0.715626
HVO_0638	0.341719	0.3842	0.715783
HVO_1678	-0.186085	0.384268	0.715783
HVO_0213	-0.304433	0.386228	0.71846
HVO_1402	0.209479	0.386433	0.71846
HVO_2765	0.238397	0.386058	0.71846
HVO_1151	-0.312787	0.386861	0.718804
HVO_0619	-0.280535	0.387797	0.719163
HVO_0835	-0.249846	0.388867	0.719163
HVO_0929	-0.22026	0.388552	0.719163
HVO_1030	0.153374	0.388621	0.719163
HVO_1275	0.255509	0.388942	0.719163
HVO_2063	-0.306576	0.389073	0.719163
HVO_2174	0.167446	0.389243	0.719163
HVO_2502	-0.229613	0.388433	0.719163
HVO_2527	0.25201	0.388623	0.719163
HVO_0602	0.382723	0.38958	0.719338
HVO_2373	-0.195427	0.390284	0.720188
HVO_1802	0.217967	0.390856	0.720793
HVO_1025	-0.157432	0.392561	0.723035
HVO_1122	0.388603	0.392377	0.723035
HVO_0077	-0.236708	0.393852	0.723717
HVO_0420	-0.360615	0.393909	0.723717
HVO_0707	-0.155491	0.393818	0.723717
HVO_2067	0.173102	0.393493	0.723717
HVO_2322	0.15284	0.394559	0.72446
HVO_2145	-0.281752	0.395202	0.724741
HVO_2637	0.242675	0.395109	0.724741
HVO_0546	-0.287569	0.396429	0.725945
HVO_0556	-0.301274	0.396773	0.725945
HVO_0660	0.333701	0.397076	0.725945
HVO_2270	-0.186012	0.397086	0.725945
HVO_2308	-0.229519	0.396411	0.725945
HVO_0759	0.223741	0.397353	0.725986
HVO_0412	0.182058	0.397691	0.726155
HVO_0651	0.258928	0.39823	0.726574
HVO_2681	0.161246	0.398412	0.726574
HVO_0180	0.149877	0.398911	0.726816
HVO_0459	-0.194781	0.399528	0.726816
HVO_1829	0.258786	0.399246	0.726816
HVO_2018s	0.271759	0.399494	0.726816
HVO_0252	0.216321	0.400809	0.726863
HVO_1284	0.264391	0.400606	0.726863
HVO_1384	-0.211603	0.40122	0.726863
HVO_1789	0.315166	0.401609	0.726863
HVO_2339	0.167246	0.40073	0.726863
HVO_2476	-0.2317	0.401646	0.726863
HVO_2518	0.209411	0.401813	0.726863
HVO_2794	0.197472	0.401934	0.726863
HVO_2989s	0.328224	0.402011	0.726863
HVO_1596	0.222883	0.402642	0.727116
HVO_2170	0.293342	0.402616	0.727116
HVO_1490	-0.217118	0.403162	0.727168
HVO_1161	-0.151555	0.403163	0.727168
HVO_0116	-0.232248	0.40533	0.730518
HVO_1056	0.177544	0.406988	0.730518
HVO_1154	0.162504	0.407243	0.730518
HVO_1851	0.204386	0.40686	0.730518
HVO_2007	0.207582	0.406928	0.730518
HVO_2011	0.194973	0.406818	0.730518
HVO_2441	0.226049	0.405803	0.730518
HVO_2697	-0.181084	0.407021	0.730518
HVO_2961	-0.212455	0.405824	0.730518
HVO_1775	0.305773	0.408257	0.731596
HVO_1885	-0.322304	0.408339	0.731596
HVO_2968	-0.295005	0.40878	0.731944
HVO_1644	0.218449	0.409196	0.732245
HVO_0753	0.233985	0.410607	0.732996
HVO_1450	-0.304644	0.410532	0.732996
HVO_1991	-0.189542	0.410412	0.732996
ORI1	-0.239698	0.410585	0.732996
HVO_2221	-0.205429	0.411159	0.73354
HVO_3014s	-0.315678	0.411803	0.734245
HVO_1131	0.175216	0.412235	0.734472
HVO_2601	-0.151569	0.412675	0.734472
HVO_2818	-0.324305	0.412625	0.734472
HVO_1219	-0.19497	0.414825	0.734761
HVO_1822	-0.264504	0.413982	0.734761
HVO_1845	-0.263685	0.414233	0.734761
HVO_2155	0.373273	0.413695	0.734761
HVO_2340	-0.203641	0.414691	0.734761
HVO_2623	0.267369	0.414708	0.734761
HVO_2865	0.216761	0.413901	0.734761
HVO_2934	0.286288	0.414417	0.734761
HVO_1564	0.166737	0.415913	0.735782
HVO_1849	-0.180132	0.41572	0.735782
HVO_2317	0.260086	0.416396	0.735782
HVO_2751	0.368775	0.416229	0.735782
HVO_0449	0.162867	0.417184	0.736088
HVO_1283	0.255553	0.417813	0.736088
HVO_1492	0.170695	0.41717	0.736088
HVO_1716	0.23435	0.417551	0.736088
HVO_2399	0.3422	0.417751	0.736088
HVO_1164	0.196227	0.418589	0.737015
HVO_0429	0.200538	0.419086	0.737048
HVO_2560	-0.307917	0.419106	0.737048
HVO_1839	0.147827	0.419596	0.737472
HVO_1475	0.323803	0.420811	0.739169
HVO_1135	0.253922	0.421427	0.739537
HVO_1391	0.166955	0.421521	0.739537
HVO_1285	0.302379	0.422033	0.739557
HVO_1602	0.232402	0.421938	0.739557
HVO_1573	-0.259217	0.423037	0.740002
HVO_2084	0.225813	0.422936	0.740002
HVO_2972	0.255273	0.422681	0.740002
HVO_0134	-0.215596	0.424159	0.740012
HVO_1188	-0.145475	0.424293	0.740012
HVO_1512	0.206897	0.423425	0.740012
HVO_1629	0.21708	0.423773	0.740012
HVO_2210	0.3736	0.424018	0.740012
HVO_0505	0.207412	0.425413	0.740574
HVO_0620	0.187352	0.425332	0.740574
HVO_0840	0.230662	0.425868	0.740574
HVO_1305	0.251677	0.425703	0.740574
HVO_2281	0.153525	0.424901	0.740574
HVO_0811	-0.195501	0.426462	0.740739
HVO_2919	0.23814	0.426464	0.740739
HVO_0300	-0.220361	0.427626	0.741888
HVO_1514	0.212421	0.427508	0.741888
HVO_0016	-0.15725	0.42904	0.743033
HVO_0139	0.15614	0.430045	0.743033
HVO_0165	0.183378	0.429498	0.743033
HVO_0608	-0.25802	0.428785	0.743033
HVO_0864_A	0.203872	0.430018	0.743033
HVO_2564	-0.288488	0.429539	0.743033
HVO_2354s	0.306098	0.429789	0.743033
HVO_0214	0.350786	0.431187	0.744572
HVO_1162	0.180915	0.431458	0.744604
HVO_2318	-0.169151	0.432828	0.746534
HVO_0625	0.18317	0.433664	0.747234
HVO_2571	0.178078	0.433739	0.747234
HVO_0025	-0.279872	0.434735	0.747273
HVO_0480	0.183534	0.435278	0.747273
HVO_1202	0.257524	0.435085	0.747273
HVO_2004	0.166856	0.434272	0.747273
HVO_2409	0.122052	0.434139	0.747273
HVO_0676s	-0.273805	0.435182	0.747273
HVO_1560	0.337913	0.436738	0.749345
HVO_1660	-0.26872	0.437708	0.750574
HVO_1808	0.241244	0.438086	0.750787
HVO_2225	0.253246	0.43839	0.750873
HVO_0797	0.175117	0.439549	0.752422
HVO_2253	-0.162443	0.440443	0.753423
HVO_2365	-0.232805	0.440643	0.753423
HVO_0833	-0.227033	0.441251	0.753468
HVO_2014	0.219506	0.441052	0.753468
HVO_2367	0.192602	0.441434	0.753468
HVO_0821	-0.217246	0.441932	0.753884
HVO_0342	0.282155	0.443307	0.754489
HVO_1337	0.139713	0.443143	0.754489
HVO_1445	0.234751	0.442738	0.754489
HVO_2379	0.206471	0.442876	0.754489
HVO_0464	-0.179435	0.443949	0.754951
HVO_0827	-0.240506	0.444344	0.754951
HVO_2271	-0.202027	0.444309	0.754951
HVO_2747	0.25226	0.444681	0.755089
HVO_2438	0.190073	0.445655	0.755903
HVO_2857	-0.209975	0.445671	0.755903
HVO_1139	0.230215	0.44595	0.755942
HVO_0131_A	-0.176284	0.449091	0.75801
HVO_0308	-0.289053	0.448116	0.75801
HVO_0310	-0.269429	0.449989	0.75801
HVO_0779	0.180997	0.449378	0.75801
HVO_0917	-0.275668	0.448311	0.75801
HVO_1016	0.192677	0.449159	0.75801
HVO_1506	-0.350076	0.448401	0.75801
HVO_2525	0.250959	0.449787	0.75801
HVO_2829	0.208166	0.44954	0.75801
HVO_2898	-0.235113	0.449913	0.75801
HVO_0556s	0.195404	0.447486	0.75801
HVO_1549	0.223963	0.450253	0.758023
HVO_0815	0.185848	0.450739	0.758411
HVO_2062	-0.323039	0.451091	0.758571
HVO_0122	0.219654	0.451684	0.759137
HVO_0081	-0.13931	0.452385	0.759399
HVO_1264	0.2486	0.453637	0.759399
HVO_2231	0.170697	0.453497	0.759399
HVO_2315	-0.206654	0.453369	0.759399
HVO_2474	0.159257	0.453237	0.759399
HVO_2485	0.18178	0.453454	0.759399
HVO_2750	-0.156794	0.453575	0.759399
HVO_2175	0.163196	0.45423	0.759532
HVO_2178	0.194047	0.454074	0.759532
HVO_1895	-0.168393	0.457645	0.76481
HVO_1743	-0.140658	0.458026	0.765015
HVO_1648	0.191752	0.458911	0.766061
HVO_0108	0.128054	0.459618	0.766808
HVO_1339	0.209044	0.459951	0.766931
HVO_1607	-0.25477	0.460268	0.767027
HVO_0561	-0.258706	0.461993	0.767507
HVO_0784	0.140893	0.46149	0.767507
HVO_0901	-0.226278	0.460872	0.767507
HVO_1274	-0.277856	0.462632	0.767507
HVO_1340	0.227687	0.461916	0.767507
HVO_1719	0.180005	0.46242	0.767507
HVO_1867	-0.222486	0.461998	0.767507
HVO_2239	-0.340401	0.462313	0.767507
HVO_1779s	-0.237863	0.463343	0.768256
HVO_1127	-0.254099	0.46366	0.768351
HVO_1526	-0.129233	0.464467	0.769258
HVO_2214	0.204239	0.464748	0.769293
HVO_1033	0.135723	0.46518	0.769576
HVO_0461	0.291501	0.466069	0.770617
HVO_2195	0.151363	0.467485	0.772525
HVO_2092	-0.287888	0.469096	0.774322
HVO_2101	0.220613	0.469034	0.774322
HVO_1477	0.14405	0.469371	0.774344
HVO_0110	0.130013	0.470103	0.775119
HVO_1196	-0.162772	0.471116	0.776357
HVO_2532	0.276495	0.47204	0.777447
HVO_0100	0.224286	0.473468	0.778065
HVO_0205	0.217337	0.473246	0.778065
HVO_1541	-0.319301	0.47346	0.778065
HVO_2227	0.208131	0.473294	0.778065
HVO_0144	-0.202282	0.477323	0.779496
HVO_0438	0.224891	0.475567	0.779496
HVO_0627	0.270484	0.4766	0.779496
HVO_1114	-0.303375	0.475321	0.779496
HVO_1352	0.178269	0.476164	0.779496
HVO_1396	-0.142397	0.476529	0.779496
HVO_1873	-0.275561	0.475796	0.779496
HVO_2047	0.151447	0.477377	0.779496
HVO_2152	-0.237138	0.4775	0.779496
HVO_2596	0.196395	0.477454	0.779496
HVO_2757	-0.244899	0.475965	0.779496
HVO_2859	0.138879	0.475288	0.779496
HVO_0295	-0.160887	0.478633	0.780048
HVO_1491	-0.136442	0.478327	0.780048
HVO_0524	-0.219787	0.478692	0.780048
HVO_1187s	0.282039	0.478894	0.780048
HVO_2719	-0.219175	0.479214	0.780141
HVO_2406	0.247876	0.479972	0.780944
HVO_0641	-0.22786	0.481941	0.782856
HVO_0704	-0.180492	0.481883	0.782856
HVO_2663	0.166031	0.481709	0.782856
HVO_0409	0.213808	0.483064	0.782961
HVO_0902	-0.17749	0.482649	0.782961
HVO_1605	-0.109064	0.482309	0.782961
HVO_2434	-0.230786	0.482983	0.782961
HVO_1306	-0.158033	0.483723	0.78317
HVO_2931	-0.142243	0.483466	0.78317
HVO_1674	0.272745	0.484168	0.783385
HVO_2059	0.161682	0.484385	0.783385
HVO_0876	-0.125631	0.485768	0.785193
HVO_2742	0.325291	0.486267	0.785569
HVO_1175	-0.147328	0.486746	0.785883
HVO_1509	0.324017	0.486992	0.785883
HVO_1060	-0.254747	0.487915	0.786086
HVO_1735	-0.127201	0.487872	0.786086
HVO_2342	0.219819	0.487867	0.786086
HVO_1035	0.189362	0.488562	0.786272
HVO_2908	0.139348	0.488441	0.786272
HVO_2985	-0.127756	0.488849	0.786305
HVO_0612	-0.233682	0.489737	0.787094
HVO_1125	0.215657	0.490138	0.787094
HVO_2796	0.210822	0.489975	0.787094
HVO_2866	-0.206759	0.491198	0.788368
HVO_0136_A	-0.268237	0.491478	0.788379
HVO_0906_A	-0.213408	0.491738	0.788379
HVO_2080	-0.139046	0.492046	0.788446
HVO_0693	-0.171016	0.492522	0.788782
HVO_0337	-0.186908	0.493618	0.79011
HVO_2169	0.150636	0.494396	0.790926
HVO_0068	0.216664	0.494901	0.791306
HVO_1270	0.280875	0.496179	0.792841
HVO_2055	0.161072	0.496655	0.792841
HVO_2491	0.223094	0.496665	0.792841
HVO_0599	-0.215967	0.498731	0.793587
HVO_0780	-0.26503	0.498101	0.793587
HVO_1266	-0.115924	0.498405	0.793587
HVO_1841	-0.185427	0.498742	0.793587
HVO_1896	-0.191908	0.498671	0.793587
HVO_2673	0.179988	0.498492	0.793587
HVO_2051	-0.250804	0.500382	0.795769
HVO_1505	-0.308293	0.500963	0.795909
HVO_2599	-0.212295	0.501008	0.795909
HVO_0385_A	-0.140312	0.502365	0.797165
HVO_0455	-0.247938	0.502422	0.797165
HVO_1230	0.149587	0.502608	0.797165
HVO_0443	0.107178	0.505044	0.797551
HVO_0655	0.31011	0.505973	0.797551
HVO_0691	0.132707	0.504658	0.797551
HVO_0969	0.157896	0.504399	0.797551
HVO_1097	0.237216	0.506086	0.797551
HVO_1288	0.307638	0.505074	0.797551
HVO_1327	0.167696	0.505237	0.797551
HVO_1726	0.125351	0.505729	0.797551
HVO_1861	-0.15069	0.504966	0.797551
HVO_1976	-0.189314	0.5053	0.797551
HVO_2609	-0.1659	0.50361	0.797551
HVO_2720	0.168942	0.505349	0.797551
HVO_0918	0.127523	0.507066	0.798244
HVO_2739	-0.237211	0.506904	0.798244
HVO_0103	0.147345	0.507747	0.798891
HVO_0001	-0.140546	0.508139	0.799083
HVO_2072	-0.281003	0.508596	0.799377
HVO_2159	0.191873	0.509225	0.79994
HVO_1866	-0.200026	0.509851	0.800499
HVO_1788	-0.115126	0.510977	0.800567
HVO_2000	0.228424	0.510753	0.800567
HVO_2926	-0.190681	0.510476	0.800567
HVO_2984	0.249278	0.51045	0.800567
HVO_1091	-0.184158	0.512092	0.800617
HVO_1938	-0.165105	0.511869	0.800617
HVO_2415	0.211215	0.511925	0.800617
HVO_2920	-0.227937	0.511754	0.800617
HVO_0005	-0.190589	0.513005	0.801621
HVO_0909	-0.134701	0.51471	0.803261
HVO_0981	-0.199315	0.515412	0.803261
HVO_2372	0.216798	0.51529	0.803261
HVO_2516	0.223624	0.515292	0.803261
HVO_0640	-0.14211	0.514947	0.803261
HVO_0184	0.183134	0.516546	0.804363
HVO_0568	-0.227765	0.518175	0.804363
HVO_0975	0.167454	0.517045	0.804363
HVO_1031	-0.153771	0.518151	0.804363
HVO_1046	-0.148381	0.518197	0.804363
HVO_1615	0.195894	0.517847	0.804363
HVO_2358	-0.167194	0.518295	0.804363
HVO_2675	0.110997	0.518042	0.804363
HVO_0082	0.207442	0.518847	0.804537
HVO_0131	0.130571	0.518951	0.804537
HVO_2542	-0.197498	0.519722	0.805311
HVO_0637	0.211027	0.520165	0.805466
HVO_2294	-0.227713	0.520367	0.805466
HVO_0247	0.169187	0.521914	0.805614
HVO_0702	-0.156266	0.523008	0.805614
HVO_0708	-0.159268	0.522641	0.805614
HVO_0930	0.289055	0.521697	0.805614
HVO_1332	-0.168251	0.523355	0.805614
HVO_1600	-0.141127	0.521528	0.805614
HVO_1634	0.186738	0.521934	0.805614
HVO_2018	-0.129206	0.523207	0.805614
HVO_2058	0.176415	0.523458	0.805614
HVO_2408	0.185518	0.521991	0.805614
HVO_0598s	0.224572	0.523359	0.805614
HVO_1903	0.196685	0.526706	0.81019
HVO_0520	-0.109501	0.528241	0.810865
HVO_1814	-0.156907	0.528032	0.810865
HVO_1824	-0.162269	0.52821	0.810865
HVO_2746	-0.154499	0.527908	0.810865
HVO_0113	-0.266125	0.529626	0.810888
HVO_0521	-0.164345	0.529523	0.810888
HVO_0583	-0.178578	0.529131	0.810888
HVO_1027	0.18557	0.529578	0.810888
HVO_2131	0.102926	0.529376	0.810888
HVO_0234	-0.261113	0.532869	0.811998
HVO_0299	0.171252	0.537728	0.811998
HVO_0552	-0.145625	0.536045	0.811998
HVO_0629	-0.204235	0.537943	0.811998
HVO_0664	0.157333	0.534276	0.811998
HVO_0735	-0.218265	0.534289	0.811998
HVO_0756	0.219322	0.536258	0.811998
HVO_0881	-0.162439	0.532357	0.811998
HVO_1004	0.132699	0.536844	0.811998
HVO_1177	0.13215	0.535824	0.811998
HVO_1207	0.141094	0.53602	0.811998
HVO_1342	0.136493	0.535215	0.811998
HVO_1523	-0.124215	0.538312	0.811998
HVO_1655	0.215206	0.532238	0.811998
HVO_1669	-0.182975	0.532875	0.811998
HVO_2010	-0.130845	0.535793	0.811998
HVO_2044	0.113466	0.533324	0.811998
HVO_2149	-0.127549	0.534165	0.811998
HVO_2162	0.195847	0.536043	0.811998
HVO_2201	0.132718	0.53435	0.811998
HVO_2378	0.169289	0.533818	0.811998
HVO_2447	-0.131278	0.537772	0.811998
HVO_2479	0.199877	0.538087	0.811998
HVO_2600	0.156854	0.531711	0.811998
HVO_2684	0.149633	0.534646	0.811998
HVO_2685	-0.103742	0.537604	0.811998
HVO_2727	0.205678	0.530814	0.811998
HVO_2882	-0.205986	0.531759	0.811998
HVO_2967	0.160361	0.537336	0.811998
HVO_0769	0.169959	0.541498	0.816332
HVO_1328	0.18906	0.541738	0.816332
HVO_0170	0.134163	0.542315	0.816539
HVO_1254	0.174289	0.542427	0.816539
HVO_0484	-0.134532	0.542958	0.816923
HVO_0711	0.166806	0.543427	0.817212
HVO_0162	-0.181141	0.544944	0.818038
HVO_0215	0.23883	0.545358	0.818038
HVO_0817	-0.102937	0.545248	0.818038
HVO_1779	0.155589	0.544702	0.818038
HVO_2360	-0.146026	0.544649	0.818038
HVO_1480	0.166824	0.54565	0.81806
HVO_0276	-0.15378	0.546174	0.81843
HVO_1961	0.263127	0.54664	0.818714
HVO_0261	-0.20268	0.547255	0.818867
HVO_1874	-0.276333	0.547295	0.818867
HVO_0498	-0.204322	0.547882	0.81933
HVO_0540	0.206135	0.548801	0.82029
HVO_0470	0.177255	0.549287	0.820602
HVO_1109	0.160414	0.55101	0.821538
HVO_1140	-0.24106	0.551302	0.821538
HVO_1248	0.199878	0.551079	0.821538
HVO_1301	0.160275	0.55037	0.821538
HVO_2459	-0.147513	0.55058	0.821538
HVO_2172	-0.103342	0.552195	0.822454
HVO_0079	-0.188797	0.552617	0.822668
HVO_2881	0.123842	0.553122	0.823005
HVO_1115	-0.273129	0.553565	0.823202
HVO_1537	0.161981	0.553811	0.823202
HVO_2375	0.275914	0.554202	0.82337
HVO_1020	-0.159157	0.5558	0.823579
HVO_1210	0.170872	0.556013	0.823579
HVO_1247	0.129235	0.555608	0.823579
HVO_1280	-0.147617	0.555466	0.823579
HVO_1310	0.197391	0.554762	0.823579
HVO_1832	-0.127035	0.555823	0.823579
HVO_0255	-0.11551	0.55688	0.824449
HVO_2803	-0.184834	0.558063	0.825788
HVO_1422	-0.238963	0.558859	0.826552
[truncated: 1,596 more rows]

## Sheet: SuppTable4B_ Description
Description
PelletFraction_QuantValues
	Raw quantitative values (MaxQuant's LFQ intensities) in the membrane-pellet fraction as calculated by the iq R-package for all replicates of the wild type (WT) and cdsR CRISPRi strain (cdsR CRISPRi#2)
	Proteins were considered for quantification if an LFQ value was present in at least two replicates of each strain or considered as "On/Off" if an LFQ value was present in all three replicates of one strain but in none of the other
SNFraction_QuantValues
	Raw quantitative values (MaxQuant's LFQ intensities) in the soluble protein fraction as calculated by the iq R-package for all replicates of the wild type (WT) and cdsR CRISPRi strain (cdsR CRISPRi#2)
	Proteins were considered for quantification if an LFQ value was present in at least two replicates of each strain or considered as "On/Off" if an LFQ value was present in all three replicates of one strain but in none of the other
Pellet_Quantified_Proteins
	Overview of the label-free quantification data after sample-wise median nomalization in membrane-pellet fraction
	Proteins that did not qualify for quantification were removed and an ungrouped, 250-count permutation-based ANOVA was performed in Perseus (v. 1.6.10.43) on the remaining proteins to estimate the p-value
		Log2 median intensity value, normalized	Median LFQ value after normalization for the wild type (WT) and cdsR CRISPRi strain (cdsR CRISPRi#2)
		Log2 Fold change in cdrS CRISPRi#2	Log2-transformed fold change of median LFQ values between the wild type and cdsR CRISPRi strain for proteins that did qualify for quantification
		-Log10 ANOVA p-value	-Log10-transformed p-value between the wild type and CRISPRi strain for proteins that did qualify for quantification
		Significance	Indicates whether a protein was considered as significantly regulated by fold-change (FClog2 ≥ 2_x0002_) and p-value (-p-valuelog10 ≥ 2_x0002_) or was exclusively quantified in one strain (On/Off)
SN_Quantified_Proteins
	Overview of the label-free quantification data after sample-wise median nomalization in soluble protein fraction
	Proteins that did not qualify for quantification were removed and an ungrouped, 250-count permutation-based ANOVA was performed in Perseus (v. 1.6.10.43) on the remaining proteins to estimate the p-value
		Log2 median intensity value, normalized	Median LFQ value after normalization for the wild type (WT) and cdsR CRISPRi strain (cdsR CRISPRi#2)
		Log2 Fold change in cdrS CRISPRi#2	Log2-transformed fold change of median LFQ values between the wild type and cdsR CRISPRi strain for proteins that did qualify for quantification
		-Log10 ANOVA p-value	-Log10-transformed p-value between the wild type and CRISPRi strain for proteins that did qualify for quantification
		Significance	Indicates whether a protein was considered as significantly regulated by fold-change (FClog2 ≥ 2_x0002_) and p-value (-p-valuelog10 ≥ 2_x0002_) or was exclusively quantified in one strain (On/Off)
Pellet_Significant_Changes
	Label-free quantification data for proteins that significantly changed abundance in membrane-pellet fraction
		Log2 median intensity value, normalized	Median LFQ value after normalization for the wild type (WT) and cdsR CRISPRi strain (cdsR CRISPRi#2)
		Log2 Fold change in cdrS CRISPRi#2	Log2-transformed fold change of median LFQ values between the wild type and cdsR CRISPRi strain for proteins that did qualify for quantification
		-Log10 ANOVA p-value	-Log10-transformed p-value between the wild type and CRISPRi strain for proteins that did qualify for quantification
		Significance	Indicates whether a protein was considered as significantly regulated by fold-change (FClog2 ≥ 2_x0002_) and p-value (-p-valuelog10 ≥ 2_x0002_) or was exclusively quantified in one strain (On/Off)
SN_Significant_Changes
	Label-free quantification data for proteins that significantly changed abundance in soluble protein fraction
		Log2 median intensity value, normalized	Median LFQ value after normalization for the wild type (WT) and cdsR CRISPRi strain (cdsR CRISPRi#2)
		Log2 Fold change in cdrS CRISPRi#2	Log2-transformed fold change of median LFQ values between the wild type and cdsR CRISPRi strain for proteins that did qualify for quantification
		-Log10 ANOVA p-value	-Log10-transformed p-value between the wild type and CRISPRi strain for proteins that did qualify for quantification
		Significance	Indicates whether a protein was considered as significantly regulated by fold-change (FClog2 ≥ 2_x0002_) and p-value (-p-valuelog10 ≥ 2_x0002_) or was exclusively quantified in one strain (On/Off)

## Sheet: 4B _PelletFraction_QuantValues
	maxLFQ value
Protein	WT R1	WT R2	WT R3	cdrS CRISPRi#2 R1	cdrS CRISPRi#2 R2	cdrS CRISPRi#2 R3
HVO_0002_287AA_Chr_Minus_2_start2863_864bp_sec11b	24.8586	25.484	25.6342	24.7609	24.2766	25.959
HVO_0017_192AA_Chr_Minus_2_start16936_579bp_NA				24.1961	24.1603
HVO_0024_258AA_Chr_Minus_3_start24186_777bp_tssA2				24.0269	25.5335
HVO_0034_164AA_Chr_Minus_2_start33238_495bp_NA				23.8896	23.1024
HVO_0035_396AA_Chr_Minus_2_start34879_1191bp_NA	25.0494	25.1596	25.7235	25.0654	25.1187	26.2553
HVO_0041_299AA_Chr_Minus_3_start40992_900bp_argF				27.7534	27.8974
HVO_0043_378AA_Chr_Minus_2_start43354_1137bp_argD	24.1139	24.1445	23.398	28.2371	27.8577	25.3005
HVO_0044_327AA_Chr_Minus_3_start44334_984bp_argB				27.3842	27.5437	24.1037
HVO_0045_347AA_Chr_Minus_3_start45432_1044bp_argC	26.2954	25.6011	25.1788			25.9293
HVO_0046_291AA_Chr_Minus_1_start46304_876bp_argX	23.7767	23.0827		26.0157	25.2128
HVO_0048_488AA_Chr_Minus_1_start48272_1467bp_argH	22.9391	21.2281	24.7767	21.6985	22.6122	24.7838
HVO_0049_405AA_Chr_Minus_3_start49491_1218bp_argG				25.3752	25.2503
HVO_0052_161AA_Chr_Minus_3_start51675_486bp_NA				24.1993	24.2968
HVO_0054_594AA_Chr_Minus_2_start54112_1785bp_glyS				26.9279	26.5777
HVO_0055_284AA_Chr_Minus_1_start54959_855bp_NA	24.8597			25.2633	24.5375	22.9915
HVO_0058_444AA_Chr_Minus_1_start57515_1335bp_dppF1	26.669	25.997	25.6722	25.919	25.6756	25.8588
HVO_0059_359AA_Chr_Minus_2_start58591_1080bp_dppD1	23.9127	24.8334	21.7025	23.4792	23.8016	23.0413
HVO_0060_479AA_Chr_Minus_3_start60027_1440bp_dppC1	27.8641	27.5829	26.7457	26.6657	26.4276	27.1287
HVO_0062_612AA_Chr_Minus_1_start63134_1839bp_dppA1	27.807	27.4445	27.9289	27.3049	27.6426	27.6887
HVO_0069_515AA_Chr_Minus_2_start72082_1548bp_NA				23.1497	22.7622	23.3283
HVO_0081_445AA_Chr_Minus_2_start82339_1338bp_hemL				24.6913	24.8751
HVO_0083_123AA_Chr_Minus_1_start83753_372bp_NA	23.5497	22.9584	22.9886	25.5814	25.553	24.2259
HVO_0085_119AA_Chr_Minus_3_start85866_360bp_NA	24.4623		22.9019	25.9601	25.8135	24.7823
HVO_0087_327AA_Chr_Minus_3_start88608_984bp_hemB				27.6289	27.6845
HVO_0108_195AA_Chr_Minus_2_start105793_588bp_mscS8		23.014	23.8276
HVO_0109_426AA_Chr_Minus_1_start107147_1281bp_sufS1				25.9376	25.4419
HVO_0122_324AA_Chr_Minus_1_start115805_975bp_serA1			25.987	24.2915		25.892
HVO_0133_560AA_Chr_Minus_1_start124769_1683bp_ths1	22.6219	24.1403	22.9146	27.968	27.9174	24.4318
HVO_0161_281AA_Chr_Minus_3_start147666_846bp_hisG				23.5212	24.085
HVO_0168_110AA_Chr_Minus_1_start153350_333bp_NA	30.437	30.8119	31.134	28.5039	28.5534	30.8403
HVO_0175_247AA_Chr_Minus_2_start158671_744bp_pcnA		22.5761	22.9698	28.0138	27.8464	23.9413
HVO_0185_718AA_Chr_Minus_2_start167782_2157bp_tatCt	25.9508	26.303	26.3612	25.3676	24.8785	27.0685
HVO_0218_192AA_Chr_Minus_2_start198541_579bp_bioY	24.8522	24.2191	24.5846	23.701		24.9857
HVO_0229_271AA_Chr_Minus_3_start208257_816bp_NA	23.9471	25.271	24.3602	24.0834	24.4325	24.4544
HVO_0232_76AA_Chr_Minus_2_start209917_231bp_NA	26.5266	26.6467	23.6457			27.482
HVO_0233_283AA_Chr_Minus_2_start210823_852bp_prsA				24.1806	23.6021
HVO_0239_456AA_Chr_Minus_3_start217314_1371bp_glnA	23.752	22.9459	23.4643	25.5709	28.3419	24.3432
HVO_0244_314AA_Chr_Minus_2_start221566_945bp_NA	25.7809	25.9775	25.9426	25.6776	24.8781	26.0451
HVO_0246_320AA_Chr_Minus_3_start223386_963bp_NA			25.5016	23.6325		24.3528
HVO_0250_471AA_Chr_Minus_3_start226647_1416bp_NA	24.9812	24.8936	25.9351	23.8587	23.9101	26.1522
HVO_0296_261AA_Chr_Minus_2_start265126_786bp_NA				22.7129	23.3551
HVO_0306_392AA_Chr_Minus_3_start275553_1179bp_NA	25.4813	24.2045	24.8164	24.78	24.2477	24.371
HVO_0309_207AA_Chr_Minus_1_start278303_624bp_menG				26.8714		24.6077
HVO_0321_414AA_Chr_Minus_3_start291333_1245bp_arf1		19.9762	20.0177	24.302	24.4418	20.6261
HVO_0324_587AA_Chr_Minus_3_start295200_1764bp_argS				26.7462	26.9801
HVO_0338_324AA_Chr_Minus_2_start307537_975bp_NA			23.1188	24.8228	25.5763
HVO_0388_439AA_Chr_Minus_3_start345018_1320bp_rnr				24.2815	24.0725
HVO_0397_365AA_Chr_Minus_3_start354480_1098bp_NA				24.2542	23.6924
HVO_0415_616AA_Chr_Minus_3_start371091_1851bp_uvrD				26.7415	26.0521
HVO_0417_502AA_Chr_Minus_3_start373026_1509bp_cxp				25.7206	26.0084
HVO_0429_173AA_Chr_Minus_1_start386129_522bp_amzA				23.0001	23.3668
HVO_0437_54AA_Chr_Minus_3_start391260_165bp_secG	28.5505	27.7269	27.6098	27.9452	27.2374	27.3027
HVO_0440_126AA_Chr_Minus_3_start392424_381bp_NA	26.7361	26.8469	27.0705	26.1684	25.577	27.3706
HVO_0445_321AA_Chr_Minus_1_start395684_966bp_phnE1	28.4461	28.2447	28.4584	27.7649	27.4386	28.8861
HVO_0446_267AA_Chr_Minus_3_start396477_804bp_phnC1	26.7235	26.9722	26.8979	26.0414	26.114	27.1488
HVO_0455_557AA_Chr_Minus_1_start406973_1674bp_ths2	22.2024	23.4999	23.602	28.2998	28.9409	24.9475
HVO_0462_474AA_Chr_Minus_2_start411793_1425bp_cydA	25.2883	25.6143	25.5556	24.2713	24.2516	26.1485
HVO_0466_379AA_Chr_Minus_3_start416598_1140bp_citZ				24.4608	24.6226
HVO_0468_96AA_Chr_Minus_1_start418448_291bp_NA			27.1068			27.5603
HVO_0481_350AA_Chr_Minus_1_start430979_1053bp_gap2	22.8341	21.3237		26.6073	26.6772
HVO_0484_176AA_Chr_Minus_3_start433122_531bp_rpl16	26.8703	26.4986	25.217	26.4746	26.4583	24.9397
HVO_0508_148AA_Chr_Minus_3_start447285_447bp_NA				23.9432	23.6277	23.8763
HVO_0541_938AA_Chr_Minus_1_start473552_2817bp_citB2			23.9845	25.8604	27.3204	25.6509
HVO_0549_320AA_Chr_Minus_2_start480625_963bp_kdgK1				27.7574	27.4165
HVO_0551_735AA_Chr_Minus_3_start483357_2208bp_mutLb				21.6731	21.9677
HVO_0558_270AA_Chr_Minus_1_start494351_813bp_ubaA				25.1022	24.9096
HVO_0561_196AA_Chr_Minus_3_start495816_591bp_rpl15e	28.6703	26.1809	25.8313	27.5672	26.7639	26.3812
HVO_0564_432AA_Chr_Minus_2_start499357_1299bp_malE		24.3558	24.4502	23.5852	23.163	24.1064
HVO_0570_351AA_Chr_Minus_1_start508865_1056bp_NA	23.4657	23.1704	23.3695	22.569	23.1688	23.9633
HVO_0581_400AA_Chr_Minus_1_start517343_1203bp_ftsZ2	24.4643	25.1795	25.9942	25.6436	25.2953	22.5439
HVO_0602_247AA_Chr_Minus_1_start533351_744bp_aroD1				24.5602	24.7136
HVO_0621_580AA_Chr_Minus_2_start554593_1743bp_NA			25.8152			26.6069
HVO_0632_858AA_Chr_Minus_1_start567599_2577bp_NA			24.8422			24.9032
HVO_0644_512AA_Chr_Minus_1_start578780_1539bp_leuA1		23.0005		26.8792	26.1789
HVO_0651_127AA_Chr_Minus_1_start583868_384bp_pfdB	25.4382	24.7097	25.8146		24.3474	25.9597
HVO_0654_89AA_Chr_Minus_1_start584621_270bp_rpl43e	27.6936	27.3762	25.8232	25.3679	24.7151	25.554
HVO_0668_336AA_Chr_Minus_3_start597696_1011bp_oadhB3	30.9698	29.7463	28.9604	27.819	29.1931	28.7957
HVO_0676_151AA_Chr_Minus_1_start604046_456bp_NA		24.7109	25.1581			25.1984
HVO_0677_434AA_Chr_Minus_1_start605702_1305bp_aspS		21.7119	22.118	27.828	28.0595	23.7579
HVO_0681_840AA_Chr_Minus_2_start611629_2523bp_topA				25.9382	25.1275
HVO_0684_496AA_Chr_Minus_1_start614177_1491bp_gatB	25.3655	28.7053	25.6777	26.0209	25.5052	25.3913
HVO_0694_237AA_Chr_Minus_1_start625706_714bp_gptA2				24.6884	25.2418
HVO_0699_266AA_Chr_Minus_1_start628958_801bp_tif2a				27.5315	27.8075
HVO_0700_64AA_Chr_Minus_1_start629171_195bp_rps27e	22.1118	23.5421		23.9579		22.0178
HVO_0701_93AA_Chr_Minus_1_start629456_282bp_rpl42e	25.6501	25.2611	23.9829	24.0234	23.4034	23.7607
HVO_0702_787AA_Chr_Minus_1_start632279_2364bp_NA	23.076	20.531		22.8416	22.9667	22.9505
HVO_0711_216AA_Chr_Minus_1_start638414_651bp_NA	22.2491		21.0155	23.8893	23.2451	22.7561
HVO_0725_281AA_Chr_Minus_3_start650163_846bp_NA	26.8292	26.4549	26.4696	27.1806	27.5449	27.3281
HVO_0727_296AA_Chr_Minus_2_start651967_891bp_NA	25.2862	25.3432	25.1533	24.4093	24.5455	25.8055
HVO_0737_223AA_Chr_Minus_2_start658789_672bp_NA	21.2429	19.279	22.1788			22.0243
HVO_0738_93AA_Chr_Minus_3_start659073_282bp_NA	28.1891	27.6472	27.3213	26.9373	26.6321	27.5276
HVO_0741_582AA_Chr_Minus_2_start662599_1749bp_polX				22.7793	23.4389
HVO_0745_360AA_Chr_Minus_1_start667052_1083bp_cetZ2			22.4713		24.1237
HVO_0763_175AA_Chr_Minus_2_start685198_528bp_NA	24.3073	24.5432	25.895			24.7121
HVO_0766_162AA_Chr_Minus_2_start688354_489bp_hsp20D			24.5004	25.5821	25.721	24.9748
HVO_0769_134AA_Chr_Minus_3_start690900_405bp_NA				26.2865	26.6054	25.0721
HVO_0798_624AA_Chr_Minus_3_start719091_1875bp_aglD	25.9243	25.7326	25.5931	25.8248		26.0266
HVO_0800_207AA_Chr_Minus_1_start720482_624bp_NA	25.1366	23.9347	26.253	24.6984		25.7835
HVO_0801_424AA_Chr_Minus_3_start721839_1275bp_NA	25.2051	25.5026	25.8837	25.7916	25.9517	26.2164
HVO_0802_200AA_Chr_Minus_2_start722581_603bp_NA	26.5278	27.1109	27.5686	26.0811	25.6527	27.9185
HVO_0806_585AA_Chr_Minus_2_start726331_1758bp_pykA			22.9966	25.8676	26.0894	23.3595
HVO_0809_740AA_Chr_Minus_2_start729463_2223bp_metS				27.0836	26.5667	21.0045
HVO_0812_761AA_Chr_Minus_3_start733857_2286bp_ppsA	23.9927	23.7644	24.1154	27.1636	27.3553	24.0126
HVO_0817_425AA_Chr_Minus_1_start737861_1278bp_NA	23.6596	23.5902	23.5754	24.7344	24.9836	24.1064
HVO_0825_207AA_Chr_Minus_1_start745364_624bp_hcpA	26.9638	27.1082	26.8419	26.0562		27.124
HVO_0826_348AA_Chr_Minus_1_start746555_1047bp_NA				24.812	23.7402
HVO_0841_254AA_Chr_Minus_1_start758450_765bp_petD	24.9275	24.9181	24.734	24.1008	23.8302	24.8658
HVO_0842_264AA_Chr_Minus_3_start759255_795bp_petB	22.8769	23.1932	23.0419	21.7473	21.6429	23.2066
HVO_0843_129AA_Chr_Minus_3_start759648_390bp_NA	26.183	25.9032	26.201	25.6166	25.7927	26.3555
HVO_0844_212AA_Chr_Minus_1_start760286_639bp_hcpB	25.8884	25.7287	26.1044	24.3634	24.4855	26.0255
HVO_0845_276AA_Chr_Minus_3_start761202_831bp_NA	25.2715	25.3281	25.417			25.9394
HVO_0850_405AA_Chr_Minus_1_start764156_1218bp_panA		23.591		27.1983	27.1367	23.648
HVO_0868_329AA_Chr_Minus_1_start784856_990bp_NA				24.8586	24.8602
HVO_0869_1511AA_Chr_Minus_1_start789500_4536bp_gltB				27.0461	26.3415	22.6768
HVO_0870_488AA_Chr_Minus_3_start791124_1467bp_proS				26.5936	27.2618	23.74
HVO_0884_276AA_Chr_Minus_3_start801918_831bp_NA				24.7861	23.8797	22.969
HVO_0887_287AA_Chr_Minus_2_start803380_864bp_korB	22.9771	24.4106	25.0608	28.8101	29.2034	25.357
HVO_0888_586AA_Chr_Minus_3_start805137_1761bp_korA		23.7745	23.8105	28.6637	29.2117	24.7865
HVO_0890_273AA_Chr_Minus_2_start806962_822bp_nosY	24.0254	24.2327	25.1116	23.4449	24.5702	25.9641
HVO_0892_641AA_Chr_Minus_2_start809728_1926bp_nosD	25.2809	25.6971	26.7477	23.5044	24.4479	26.8255
HVO_0908_119AA_Chr_Minus_3_start826275_360bp_NA	26.0036	26.9223	27.318	26.3752		27.5291
HVO_0909_121AA_Chr_Minus_3_start826743_366bp_NA	27.6399	27.7215	27.9737	26.8076	25.7903	28.3622
HVO_0916_269AA_Chr_Minus_2_start833044_810bp_dph5				26.7569	26.0911
HVO_0933_943AA_Chr_Minus_1_start847586_2832bp_NA	25.1334	25.1139	25.3731		24.738	25.6483
HVO_0940_828AA_Chr_Minus_2_start854431_2487bp_cpx	27.0823	25.4067	25.8343	26.5654	26.2553	25.7998
HVO_0942_72AA_Chr_Minus_2_start855442_219bp_cbaE	24.9195	23.5169	23.9631	24.1126	24.4013	24.1505
HVO_0949_133AA_Chr_Minus_2_start859729_402bp_NA			25.0559	23.0705
HVO_0951_333AA_Chr_Minus_1_start861653_1002bp_NA	27.0655	26.5671	26.2087	25.5314	25.7022	26.4056
HVO_0953_612AA_Chr_Minus_1_start864398_1839bp_NA	25.0615	25.2574	26.0051			25.9038
HVO_0954_154AA_Chr_Minus_2_start864859_465bp_NA	26.7171	27.0943	27.2343	26.0927	25.1667	27.2943
HVO_0970_414AA_Chr_Minus_3_start880692_1245bp_rbcL				23.5232	24.438
HVO_0972_173AA_Chr_Minus_1_start883490_522bp_pilA1	28.9289	29.7975	29.9744	28.8599	29.0658	29.1057
HVO_0973_384AA_Chr_Minus_2_start884860_1155bp_aspC3	22.2258	23.335		26.4055	27.7382	23.736
HVO_0995_345AA_Chr_Minus_2_start905404_1038bp_NA	26.7744	27.7014	28.2717	27.9923	27.5344	28.5035
HVO_0999_378AA_Chr_Minus_1_start909338_1137bp_NA			22.8956	26.2279	26.2834	23.4739
HVO_1000_697AA_Chr_Minus_2_start911458_2094bp_acdA				25.238	26.0559	22.6474
HVO_1006_317AA_Chr_Minus_1_start916070_954bp_NA	24.7459		24.7033	25.2677	24.6657	25.1628
HVO_1020_419AA_Chr_Minus_2_start930880_1260bp_NA	27.355	27.0117	27.1595	27.0172	26.6971	27.258
HVO_1025_383AA_Chr_Minus_3_start935421_1152bp_acaB2				23.1329	23.5378
HVO_1027_90AA_Chr_Minus_2_start936811_273bp_tatAo	23.4287	23.4138	23.8674	23.8108	24.5738	23.67
HVO_1030_431AA_Chr_Minus_1_start939407_1296bp_NA	24.1685		22.1016			23.4926
HVO_1040_379AA_Chr_Minus_3_start949818_1140bp_NA	24.9729	25.0317	25.4296	24.0071	23.4059	24.5254
HVO_1043_186AA_Chr_Minus_3_start951924_561bp_NA				22.9623	23.7151
HVO_1044_270AA_Chr_Minus_2_start952876_813bp_hisF				25.6524	25.7568
HVO_1048_702AA_Chr_Minus_1_start956723_2109bp_purL			22.9695	25.5836	24.9815	27.8737
HVO_1058_445AA_Chr_Minus_2_start967672_1338bp_trkA2				24.896	25.094
HVO_1063_131AA_Chr_Minus_3_start971904_396bp_mrpG	23.5451	23.5374	22.9387	23.0794		23.5331
HVO_1077_240AA_Chr_Minus_1_start983513_723bp_dph6				25.5486	25.3047
HVO_1079_325AA_Chr_Minus_2_start985642_978bp_NA				24.819	25.185
HVO_1082_210AA_Chr_Minus_2_start987574_633bp_pyrE1		24.1731	23.5981	26.8611	27.5473	24.2903
HVO_1084_463AA_Chr_Minus_1_start990365_1392bp_purB				24.2558	24.8846
HVO_1091_252AA_Chr_Minus_2_start998305_759bp_psmA1	23.0454	23.459	22.8319	23.354	23.845
HVO_1093_208AA_Chr_Minus_2_start999427_627bp_NA				23.5626	23.1765
HVO_1095_184AA_Chr_Minus_1_start1000799_555bp_NA	24.0598	24.9036	23.5058			23.3505
HVO_1100_253AA_Chr_Minus_3_start1005675_762bp_dapB				26.6075	26.7028
HVO_1103_306AA_Chr_Minus_1_start1008407_921bp_NA	27.9185	28.0366	28.6562	28.7296	28.2363	29.0776
HVO_1110_382AA_Chr_Minus_3_start1014423_1149bp_btuF	25.9566	25.3841	24.0063
HVO_1125_494AA_Chr_Minus_1_start1026173_1485bp_cysS			24.6573	26.6707	25.9985
HVO_1130_193AA_Chr_Minus_3_start1031508_582bp_NA	25.2307	25.1106	25.739	24.2769	23.7256	25.8464
HVO_1131_61AA_Chr_Minus_2_start1031749_186bp_trm112	24.2644			22.4307	22.094
HVO_1132_443AA_Chr_Minus_2_start1033189_1332bp_purA				25.6358	26.8475
HVO_1134_757AA_Chr_Minus_2_start1036267_2274bp_NA				23.3158	23.4468
HVO_1145_220AA_Chr_Minus_1_start1046489_663bp_rps1e	27.0526	27.3503	26.279	26.3271	26.0693	25.3492
HVO_1148_155AA_Chr_Minus_3_start1048314_468bp_rps15	24.6353	25.77	24.4303
HVO_1165_302AA_Chr_Minus_1_start1064564_909bp_mscS1	26.4044	26.379	27.0588	26.0463	25.7221	27.3267
HVO_1170_142AA_Chr_Minus_2_start1068031_429bp_NA	27.4499	26.0705	30.0472	25.5524	25.552	28.0364
HVO_1172_315AA_Chr_Minus_1_start1069910_948bp_NA				27.0089	27.1104	23.2689
HVO_1184_379AA_Chr_Minus_1_start1078964_1140bp_NA	26.0595	25.8052	25.767	24.7158	24.5074	25.8102
HVO_1189_508AA_Chr_Minus_3_start1082415_1527bp_aldH2	22.6403	24.7384	24.9439	26.9936	27.8767	25.3459
HVO_1191_279AA_Chr_Minus_2_start1084135_840bp_fadM2	23.9352	24.7948	24.9493	25.8212	24.4126	25.6396
HVO_1212_246AA_Chr_Minus_1_start1102460_741bp_cirA		24.2062	24.5696	26.4342	26.0229	24.6095
HVO_1239_405AA_Chr_Minus_3_start1132479_1218bp_NA	24.2098	23.786	23.5491	22.1308	22.283
HVO_1241_223AA_Chr_Minus_2_start1134265_672bp_prrC	22.8452		27.2031	25.2746	26.5722	27.3441
HVO_1257_338AA_Chr_Minus_1_start1145423_1017bp_moxR2	24.6339		23.4113	26.0896	25.6851	23.946
HVO_1258_307AA_Chr_Minus_3_start1146339_924bp_NA		24.4644		24.2397	24.3959
HVO_1260_818AA_Chr_Minus_3_start1149408_2457bp_NA	24.9356	25.6844	25.8578	24.9995	24.4191	25.8114
HVO_1261_598AA_Chr_Minus_1_start1151204_1797bp_NA	23.5805	23.696	24.4003			24.1997
HVO_1264_217AA_Chr_Minus_1_start1154183_654bp_NA	26.5613	25.8308	25.8977	25.6949	25.9202	26.771
HVO_1273_498AA_Chr_Minus_3_start1163367_1497bp_guaB1		23.6717	23.5844	28.3544	27.6629	24.0931
HVO_1304_312AA_Chr_Minus_3_start1189392_939bp_porB	21.8033	22.4127	22.5099	26.6405	26.85	23.2616
HVO_1305_631AA_Chr_Minus_3_start1191291_1896bp_porA	24.4455	24.2001	24.707	28.1722	28.2042	24.8936
HVO_1306_385AA_Chr_Minus_2_start1192648_1158bp_aroC				25.8536	25.7134
HVO_1322_103AA_Chr_Minus_3_start1204770_312bp_aroQ		25.361		24.7849	24.7075	26.0298
HVO_1338_427AA_Chr_Minus_2_start1219306_1284bp_rpa1				22.3864	23.0493
HVO_1340_375AA_Chr_Minus_1_start1220963_1128bp_NA		23.9578		23.0964
HVO_1354_580AA_Chr_Minus_3_start1234074_1743bp_mutS5b				23.5346	22.3061
HVO_1365_395AA_Chr_Minus_3_start1243590_1188bp_NA		24.3377	23.4663	23.3708	23.3908
HVO_1370_444AA_Chr_Minus_2_start1247944_1335bp_proA				24.3726	24.2821
HVO_1371_301AA_Chr_Minus_1_start1248842_906bp_proB				25.7715	24.9878
HVO_1372_257AA_Chr_Minus_3_start1249608_774bp_proC				26.8727	25.7887
HVO_1375_614AA_Chr_Minus_1_start1254554_1845bp_menE	27.4134	31.1405	27.9917	28.9254
HVO_1391_151AA_Chr_Minus_2_start1265395_456bp_NA			23.3281		21.8401	24.5072
HVO_1394_516AA_Chr_Minus_2_start1267759_1551bp_nhaC3	26.5911	25.7844	25.0807	25.2783	25.1925	25.2074
HVO_1396_471AA_Chr_Minus_2_start1271887_1416bp_NA	22.6124			26.0855	25.5175
HVO_1398_367AA_Chr_Minus_1_start1273130_1104bp_tsgC11	27.4184	27.5674	27.6907			28.0608
HVO_1399_422AA_Chr_Minus_2_start1274395_1269bp_tsgB11	24.5931	24.9579	25.1691	24.1745	23.7697	25.3024
HVO_1400_519AA_Chr_Minus_3_start1275951_1560bp_tsgD11	26.9629	27.2803	27.1811	26.1484	26.0041	27.2579
HVO_1401_377AA_Chr_Minus_2_start1277308_1134bp_tsgA11	27.2006	26.545	26.6126	26.108	25.8532	26.9136
HVO_1402_453AA_Chr_Minus_1_start1278854_1362bp_pmm3				26.3153	26.4041
HVO_1441_352AA_Chr_Minus_1_start1312526_1059bp_NA	23.9958	24.258	24.6901			24.4654
HVO_1442_623AA_Chr_Minus_3_start1314390_1872bp_NA	22.8527	25.4679	24.4183	24.8681	24.8776	25.4795
HVO_1443_330AA_Chr_Minus_1_start1315379_993bp_NA	25.5294	25.801		30.804	26.2537
HVO_1444_286AA_Chr_Minus_1_start1316387_861bp_hbd3	27.2547	28.2046	26.3049	26.6325
HVO_1462_312AA_Chr_Minus_3_start1334325_939bp_menA	25.4867		26.0422
HVO_1464_405AA_Chr_Minus_3_start1336671_1218bp_NA			25.4017			26.5817
HVO_1465_305AA_Chr_Minus_3_start1337733_918bp_menB	22.5434			23.4313	23.5153
HVO_1476_131AA_Chr_Minus_3_start1347021_396bp_NA	29.6236	28.6129	28.9997	28.87	29.3968	29.4502
HVO_1477_327AA_Chr_Minus_2_start1348249_984bp_NA	25.1146	25.4653	25.5334	23.8253	23.6522	25.6015
HVO_1488_412AA_Chr_Minus_2_start1359238_1239bp_gnaD	26.3393	23.6458	23.9517	23.7549	25.5152
HVO_1491_408AA_Chr_Minus_1_start1362005_1227bp_NA				25.841	25.9118
HVO_1494_330AA_Chr_Minus_2_start1364062_993bp_fba1				24.3607	24.9821	25.7175
HVO_1495_158AA_Chr_Minus_2_start1364704_477bp_ptfB				26.1292	25.5982
HVO_1496_565AA_Chr_Minus_3_start1366398_1698bp_ptsI				26.6991	26.3051
HVO_1499_375AA_Chr_Minus_2_start1368307_1128bp_ptfC	25.6679	25.3794	25.4011	24.7198	24.3966	25.3003
HVO_1500_305AA_Chr_Minus_2_start1369330_918bp_pfkB				25.1662	24.6709
HVO_1502_324AA_Chr_Minus_1_start1371272_975bp_leuB	21.1816	23.0928		24.8931	26.2693
HVO_1504_473AA_Chr_Minus_1_start1373291_1422bp_leuC1	20.9931	23.9575	24.2663	28.1616	27.6587	24.3391
HVO_1506_348AA_Chr_Minus_1_start1374605_1047bp_ilvC		22.7514	22.9861	26.2393	26.6869	23.4483
HVO_1508_587AA_Chr_Minus_3_start1377018_1764bp_ilvB1		24.4526	24.4808	27.698	26.0374	23.9269
HVO_1510_440AA_Chr_Minus_2_start1378705_1323bp_leuA2		24.7099		27.5109	25.6191	23.9702
HVO_1517_303AA_Chr_Minus_2_start1382311_912bp_aglJ	24.2779	23.5059	24.1364	24.524	24.0266	23.47
HVO_1522_239AA_Chr_Minus_1_start1386272_720bp_aglP	26.031	25.6159	25.5167	25.3469	25.1377	26.0691
HVO_1524_476AA_Chr_Minus_1_start1389884_1431bp_aglR	27.4829	27.0508	27.7104		26.3575	28.0223
HVO_1529_313AA_Chr_Minus_1_start1395617_942bp_aglG	26.8924	26.5005	27.2998	27.4218	27.5013	27.9719
HVO_1531_430AA_Chr_Minus_1_start1400348_1293bp_aglM				25.3078	25.4368
HVO_1536_226AA_Chr_Minus_3_start1403517_681bp_NA		25.2269			22.3889
HVO_1545_232AA_Chr_Minus_2_start1414009_699bp_dhaL		23.0282	23.0146			23.1908
HVO_1546_332AA_Chr_Minus_2_start1415131_999bp_dhaK				26.0575	27.245
HVO_1547_1043AA_Chr_Minus_2_start1418428_3132bp_ileS	26.8284	26.3332		27.7393	28.4
HVO_1550_160AA_Chr_Minus_3_start1420476_483bp_NA	25.7552			25.9027	25.9942
HVO_1552_206AA_Chr_Minus_3_start1421682_621bp_NA	24.34	24.4259	23.9351	23.9067	24.2019	23.8323
HVO_1553_442AA_Chr_Minus_3_start1423074_1329bp_NA				28.7436		29.046
HVO_1560_119AA_Chr_Minus_1_start1429667_360bp_NA		22.5815		25.9166	25.2483
HVO_1563_125AA_Chr_Minus_1_start1431596_378bp_NA	25.189		25.6843	26.0177	26.0213	24.7738
HVO_1564_509AA_Chr_Minus_1_start1433237_1530bp_NA				26.2833	26.1842
HVO_1570_366AA_Chr_Minus_3_start1438743_1101bp_top6A	21.042	22.081	21.7218	25.851	24.469
HVO_1571_798AA_Chr_Minus_1_start1441139_2397bp_top6B	23.3487		22.7537	25.3796	25.4351	22.2646
HVO_1574_156AA_Chr_Minus_2_start1446895_471bp_NA				22.4801	22.781
HVO_1576_306AA_Chr_Minus_1_start1448819_921bp_NA				25.8872	25.9988
HVO_1578_397AA_Chr_Minus_3_start1450959_1194bp_ndh1	23.0667	22.1533	22.6187	25.1227	25.1352	23.2398
HVO_1588_106AA_Chr_Minus_3_start1459620_321bp_NA	28.9165	29.7519	29.7086		23.8749
HVO_1589_385AA_Chr_Minus_2_start1460830_1158bp_dnaJ				25.26	23.6393
HVO_1590_625AA_Chr_Minus_2_start1462852_1878bp_dnaK	23.021	23.3691	23.4165	27.0207	26.5832	24.1287
HVO_1591_264AA_Chr_Minus_3_start1463868_795bp_NA	23.4555	23.308	24.759	23.928	23.4738	25.1114
HVO_1593_248AA_Chr_Minus_3_start1465530_747bp_NA				21.4314	21.149
HVO_1603_348AA_Chr_Minus_3_start1474137_1047bp_ssuA	26.1283	25.0612	25.7392	24.8875	25.0253	25.6382
HVO_1606_139AA_Chr_Minus_3_start1477647_420bp_NA			25.9476			25.9759
HVO_1613_228AA_Chr_Minus_1_start1483013_687bp_NA	23.778	23.9343	26.1073	24.399	23.5332	26.6885
HVO_1623_298AA_Chr_Minus_3_start1491153_897bp_NA		23.1025		24.4153	24.766
HVO_1631_344AA_Chr_Minus_3_start1498488_1035bp_dph2				25.3052	24.6613
HVO_1636_88AA_Chr_Minus_2_start1501435_267bp_NA	26.7435	27.1165	25.1746	25.8244	24.8624	26.9124
HVO_1637_306AA_Chr_Minus_1_start1502429_921bp_mtfK2				24.1201	24.1362
HVO_1647_171AA_Chr_Minus_2_start1510738_516bp_NA		26.6794	27.5535			27.6625
HVO_1650_832AA_Chr_Minus_2_start1515316_2499bp_ppk1				22.9447	22.8801
HVO_1654_306AA_Chr_Minus_2_start1518643_921bp_cysK2				21.5556	21.4584
HVO_1656_703AA_Chr_Minus_2_start1521316_2112bp_NA				24.4266	24.5026
HVO_1660_269AA_Chr_Minus_1_start1525235_810bp_dacZ		22.0602		24.8786
HVO_1667_154AA_Chr_Minus_1_start1528091_465bp_NA				23.9238	24.2309
HVO_1692_733AA_Chr_Minus_1_start1550495_2202bp_NA	21.873		19.1334	23.3593	22.8646	20.4695
HVO_1693_167AA_Chr_Minus_3_start1550991_504bp_NA	25.9886	24.2306	24.5525	27.3187	27.2364	25.0076
HVO_1716_244AA_Chr_Minus_1_start1587305_735bp_queC				19.7199	17.777
HVO_1727_186AA_Chr_Minus_3_start1597515_561bp_tbp2	22.8089	24.4115	25.0333	28.0756	28.0892	25.0064
HVO_1735_660AA_Chr_Minus_1_start1607207_1983bp_NA				21.9076	22.5385
HVO_1751_861AA_Chr_Minus_3_start1623411_2586bp_copA	25.5037	24.2496	25.0373	24.6298	25.0923	25.0922
HVO_1799_410AA_Chr_Minus_1_start1663601_1233bp_NA	25.1416	24.4107	23.9699	26.0365	25.8985	24.3476
HVO_1808_476AA_Chr_Minus_2_start1671808_1431bp_NA			25.1177	24.2356		25.1221
HVO_1827_133AA_Chr_Minus_1_start1687670_402bp_rps6e	23.5643	23.3726	21.7391	23.9674	23.1241	23.0615
HVO_1829_364AA_Chr_Minus_3_start1689318_1095bp_pepB2		30.7729	29.1888
HVO_1847_599AA_Chr_Minus_2_start1708384_1800bp_pepF				24.6756	25.6081
HVO_1854_431AA_Chr_Minus_2_start1714081_1296bp_hisS				22.6099	23.4418
HVO_1858_151AA_Chr_Minus_2_start1716661_456bp_rps19e	24.9342	24.3531	23.6285	23.7155	23.5636	23.6288
HVO_1862_379AA_Chr_Minus_1_start1720043_1140bp_NA	22.9423	22.9618	22.4074			23.6122
HVO_1864_261AA_Chr_Minus_2_start1721830_786bp_moaE	24.353				27.1431
HVO_1868_179AA_Chr_Minus_1_start1725266_540bp_NA		24.623			24.7757
HVO_1874_357AA_Chr_Minus_1_start1731374_1074bp_NA				27.3538	27.1544	23.0943
HVO_1888_342AA_Chr_Minus_2_start1742632_1029bp_tupA	26.9365	27.1532	27.4868	26.6157	26.2145	27.6133
HVO_1892_135AA_Chr_Minus_1_start1744214_408bp_NA					25.2731	27.8162
HVO_1893_210AA_Chr_Minus_3_start1745007_633bp_ham1				25.547	25.0254
HVO_1894_92AA_Chr_Minus_3_start1745340_279bp_NA	29.6353	29.4954	28.9216	29.3009	29.1654	29.0201
HVO_1896_101AA_Chr_Minus_2_start1747402_306bp_rps24e	26.9787	26.6279		27.6057	26.6873	25.3173
HVO_1899_190AA_Chr_Minus_3_start1748793_573bp_rpoE1		26.37				26.4368
HVO_1901_411AA_Chr_Minus_1_start1750427_1236bp_tif2c				25.8448	25.5161
HVO_1907_474AA_Chr_Minus_2_start1756231_1425bp_cdc48d				27.8984	27.5651
HVO_1916_635AA_Chr_Minus_2_start1765132_1908bp_kef1	27.1403	27.3033	27.5485	26.8473	26.524	27.2341
HVO_1918_302AA_Chr_Minus_1_start1768268_909bp_NA				24.687	24.8707
HVO_1927_434AA_Chr_Minus_1_start1776776_1305bp_NA		26.6639	26.9217	25.7406		27.1266
HVO_1932_308AA_Chr_Minus_2_start1780792_927bp_ddh				28.5176	28.8856
HVO_1948_187AA_Chr_Minus_1_start1798691_564bp_NA				26.5534	26.248
HVO_1955_654AA_Chr_Minus_2_start1806424_1965bp_citB1		22.3332	23.2727	26.9543	26.7448	23.2101
HVO_1963_600AA_Chr_Minus_1_start1813451_1803bp_tif5B	24.2657	24.0161	24.2718	23.067	22.0246	24.7244
HVO_1979_427AA_Chr_Minus_3_start1826259_1284bp_pus10				26.7327	26.8055
HVO_1981_197AA_Chr_Minus_3_start1828161_594bp_NA	27.9154	27.5614	26.5721	26.8942	25.9671	26.0424
HVO_1983_433AA_Chr_Minus_2_start1830373_1302bp_aceB1	29.0328	28.8742	30.5518	29.2279	29.0368	30.8773
HVO_2013_394AA_Chr_Minus_1_start1859891_1185bp_cetZ5				23.613	22.945
HVO_2015_345AA_Chr_Minus_1_start1861631_1038bp_NA	21.4236	22.5629	23.9515	28.5134	28.8785	24.5154
HVO_2016_299AA_Chr_Minus_1_start1862669_900bp_NA	26.652	26.1534	25.7888	26.0197	25.9516	26.4874
HVO_2018_119AA_Chr_Minus_2_start1864615_360bp_NA				23.9812	24.5439
HVO_2020_267AA_Chr_Minus_2_start1866544_804bp_NA	26.0262	26.012	25.5498	26.711	25.9772	25.98
HVO_2027_130AA_Chr_Minus_2_start1872109_393bp_NA	23.0311	23.1731	22.4557	21.2628	22.0086	22.7114
HVO_2029_153AA_Chr_Minus_3_start1874946_462bp_NA		24.5819		26.8706	27.1738	24.2192
HVO_2046_405AA_Chr_Minus_3_start1893654_1218bp_agl7	26.5843	25.6183	25.2977	26.8736	27.0653	25.3094
HVO_2062_145AA_Chr_Minus_3_start1911816_438bp_pilA2	24.4129	24.2814
HVO_2069_839AA_Chr_Minus_3_start1919934_2520bp_NA	24.2717	24.5502	25.429	23.754	23.4332	25.7328
HVO_2070_544AA_Chr_Minus_3_start1921572_1635bp_NA	24.9053	25.3645	26.4677	24.9597	24.4728	26.394
HVO_2079_750AA_Chr_Minus_1_start1936142_2253bp_NA	25.8033	25.8732	27.1123			27.4294
HVO_2080_540AA_Chr_Minus_3_start1937793_1623bp_NA	27.1469	26.7697	28.0294	25.9118	25.351	28.4138
HVO_2095_337AA_Chr_Minus_2_start1960786_1014bp_qor4				26.4007	26.3177
HVO_2103_496AA_Chr_Minus_1_start1967369_1491bp_NA	24.0309	24.6504
HVO_2122_368AA_Chr_Minus_3_start1987203_1107bp_dppF4	25.5183			25.038	25.0301
HVO_2123_358AA_Chr_Minus_1_start1988276_1077bp_dppD4	24.1797			24.2158	23.8945
HVO_2126_573AA_Chr_Minus_1_start1992035_1722bp_dppA4	26.3034	25.5684	26.0042	25.568	25.4718	26.0115
HVO_2150_373AA_Chr_Minus_2_start2014540_1122bp_hcpG	25.1576	24.5238	25.6051	24.7318	24.5007	25.2929
HVO_2157_65AA_Chr_Minus_1_start2021102_198bp_NA	23.7684			23.3875		24.6293
HVO_2158_751AA_Chr_Minus_2_start2023477_2256bp_maeB1				22.2702	23.4743
HVO_2169_346AA_Chr_Minus_1_start2040533_1041bp_NA	23.4558	23.3635	23.1512	22.8363
HVO_2171_475AA_Chr_Minus_2_start2042470_1428bp_NA		25.0381				24.8243
HVO_2193_339AA_Chr_Minus_2_start2062720_1020bp_purC				27.118	27.4546
HVO_2204_395AA_Chr_Minus_2_start2072992_1188bp_cetZ1	23.8877	24.3869	25.2401	26.6313	26.5214	24.815
HVO_2205_301AA_Chr_Minus_1_start2074109_906bp_nolA	22.8492	23.3709	24.9925	25.7731	25.6512	25.4229
HVO_2226_360AA_Chr_Minus_1_start2091164_1083bp_trpD2				23.8385	25.1901
HVO_2235_150AA_Chr_Minus_2_start2098270_453bp_NA	24.389	24.873	25.27	24.2629	23.2503	25.1119
HVO_2239_142AA_Chr_Minus_1_start2100302_429bp_NA			24.8082	26.6962	28.0768	24.4304
HVO_2242_202AA_Chr_Minus_3_start2102325_609bp_tif2b2				27.6064	27.0234
HVO_2247_280AA_Chr_Minus_2_start2104810_843bp_NA			24.2654			25.0793
HVO_2286_559AA_Chr_Minus_2_start2151682_1680bp_NA	23.5139	23.3397	23.2508	23.1373	23.6387	23.6084
HVO_2298_253AA_Chr_Minus_2_start2168071_762bp_NA	28.6803	28.8615			27.5515
HVO_2300_124AA_Chr_Minus_2_start2169418_375bp_tef5A	27.6873	26.6245	27.4231			28.2794
HVO_2302_558AA_Chr_Minus_1_start2171675_1677bp_NA	25.3528	25.0899	25.4413	25.3029	25.2973	25.9229
HVO_2303_122AA_Chr_Minus_2_start2172052_369bp_hsp20E			25.7094	26.7594
HVO_2311_461AA_Chr_Minus_2_start2179642_1386bp_hemA				29.345	29.4736
HVO_2316_453AA_Chr_Minus_3_start2184354_1362bp_NA	26.5358	26.1201	27.6411	26.2495	25.9993	27.4379
HVO_2318_202AA_Chr_Minus_2_start2185543_609bp_uppS2				24.2301	23.9104
HVO_2321_472AA_Chr_Minus_3_start2188938_1419bp_dnaG				23.8256	23.7444
HVO_2350_552AA_Chr_Minus_1_start2217050_1659bp_NA	26.8583	26.0898	27.5285	26.9145	27.6167	27.056
HVO_2355_340AA_Chr_Minus_3_start2220024_1023bp_NA		25.7886				25.6958
HVO_2369_424AA_Chr_Minus_1_start2235677_1275bp_NA				24.5854	24.1804
HVO_2374_333AA_Chr_Minus_1_start2239109_1002bp_phoU2				26.2901	25.7406
HVO_2380_743AA_Chr_Minus_1_start2247239_2232bp_cdc48a	22.2551	23.5731	24.2835	26.2447	25.9315	23.8728
HVO_2384_380AA_Chr_Minus_3_start2251929_1143bp_NA	23.186	23.7419	24.5155	25.9289	26.4222	23.8874
HVO_2408_218AA_Chr_Minus_2_start2275978_657bp_nikM	25.4649	24.9913	24.7039	24.6075	23.505	24.8067
HVO_2424_193AA_Chr_Minus_3_start2293458_582bp_NA	26.7135	28.0627	29.0449	26.7193	26.4665	28.7995
HVO_2425_216AA_Chr_Minus_2_start2294293_651bp_NA				25.133	26.2462
HVO_2430_242AA_Chr_Minus_2_start2298724_729bp_NA	25.7397	25.2684	25.7437	26.1712	25.3153	26.0149
HVO_2431_276AA_Chr_Minus_3_start2299551_831bp_NA	23.298	22.7688	23.2834		22.2985	23.8849
HVO_2432_297AA_Chr_Minus_2_start2300488_894bp_NA	25.4762	25.2445	25.6409	24.5568	24.6102	25.6056
HVO_2452_1033AA_Chr_Minus_3_start2323290_3102bp_nrdJ				26.6685	26.2306	23.0753
HVO_2456_331AA_Chr_Minus_1_start2327975_996bp_trpD1				25.8061	25.5682
HVO_2464_289AA_Chr_Minus_2_start2333533_870bp_sucD		23.4952	24.1676	25.608	26.4428	24.4328
HVO_2465_381AA_Chr_Minus_3_start2334675_1146bp_sucC	21.1822	22.3599	23.8061	28.0416	28.6682	24.5445
HVO_2475_62AA_Chr_Minus_1_start2344907_189bp_rps17e	27.1327		26.6582	26.1251	25.4334	24.9707
HVO_2486_599AA_Chr_Minus_2_start2355868_1800bp_pccA				25.0019	24.8129
HVO_2495_305AA_Chr_Minus_3_start2361882_918bp_NA	27.1007	27.0605	27.1506	26.1678	25.9035	27.5243
HVO_2496_208AA_Chr_Minus_3_start2362659_627bp_adk1		24.7555	24.6766	27.6233	27.965	25.2339
HVO_2506_189AA_Chr_Minus_3_start2373072_570bp_idiA				24.6013	24.892
HVO_2510_304AA_Chr_Minus_1_start2376947_915bp_NA					22.3639	23.5488
HVO_2511_415AA_Chr_Minus_3_start2378199_1248bp_gatD				26.2568	25.8737
HVO_2514_217AA_Chr_Minus_3_start2379891_654bp_cmi2				25.5626	25.6252
HVO_2519_382AA_Chr_Minus_2_start2384710_1149bp_NA				25.5844	25.4218	22.4985
HVO_2528_500AA_Chr_Minus_1_start2395730_1503bp_crtD				25.6673	26.4059
HVO_2533_336AA_Chr_Minus_1_start2400158_1011bp_NA	25.2302	26.0944	26.4366	25.0111	24.8149	25.976
HVO_2538_313AA_Chr_Minus_2_start2404660_942bp_NA	26.4642	26.0567	27.2079	26.7006	26.511	27.5009
HVO_2541_489AA_Chr_Minus_2_start2407483_1470bp_secY1	28.3472	27.8365	27.1786	26.6827	26.5479	27.304
HVO_2542_165AA_Chr_Minus_2_start2407984_498bp_rpl15	27.2087	28.7726	26.9228	25.9172	25.2599	26.9615
HVO_2543_154AA_Chr_Minus_3_start2408445_465bp_rpl30				24.0015	23.8569
HVO_2544_214AA_Chr_Minus_1_start2409089_645bp_rps5	26.8195	26.4754	26.2055	26.8721	27.2049	26.1141
HVO_2545_184AA_Chr_Minus_2_start2409640_555bp_rpl18	27.3292	26.8932	25.7522	25.3302	24.8692	25.6342
HVO_2546_151AA_Chr_Minus_3_start2410095_456bp_rpl19e	28.3742	28.5891	27.2691	26.9892	26.1909	27.0592
HVO_2547_235AA_Chr_Minus_1_start2410802_708bp_rpl32e	26.6724	27.5589	25.6728	25.2661	25.8559	26.0516
HVO_2548_178AA_Chr_Minus_2_start2411338_537bp_rpl6	24.2784		21.6829	25.3892	24.7501	24.6306
HVO_2549_130AA_Chr_Minus_1_start2411735_393bp_rps8	24.898	24.8374		26.7214	27.8948	25.5468
HVO_2550_58AA_Chr_Minus_1_start2411915_177bp_rps14	25.1727	25.9945	24.8545	23.7257	22.7353	24.5578
HVO_2551_172AA_Chr_Minus_2_start2412430_519bp_rpl5	24.5797		23.5067	25.7671
HVO_2552_247AA_Chr_Minus_3_start2413170_744bp_rps4e	26.2363	26.1306	25.176	25.4651	25.5228	25.1199
HVO_2553_118AA_Chr_Minus_1_start2413523_357bp_rpl24	27.6495	26.3932		27.4115	26.653	25.4549
HVO_2554_132AA_Chr_Minus_3_start2413923_399bp_rpl14	26.8889	27.4206	25.5177	25.6053	24.8699	25.1213
HVO_2555_114AA_Chr_Minus_1_start2414267_345bp_rps17	23.2853	25.484	25.6193	24.3937		25.4834
HVO_2557_70AA_Chr_Minus_3_start2414901_213bp_rpl29	26.1786	25.183	24.2373	26.3921	24.8733	24.553
HVO_2558_304AA_Chr_Minus_3_start2415816_915bp_rps3	23.6491	25.1048	24.7488	25.5742	25.4468	24.6285
HVO_2559_153AA_Chr_Minus_1_start2416277_462bp_rpl22	24.1045	24.4712	25.055	24.4835	24.8608	23.4511
HVO_2560_140AA_Chr_Minus_1_start2416703_423bp_rps19	23.403	23.0795				22.3328
HVO_2561_241AA_Chr_Minus_2_start2417431_726bp_rpl2	25.0253	25.2357	23.8972	23.5591	22.839	23.3656
HVO_2562_83AA_Chr_Minus_3_start2417685_252bp_rpl23	24.7454	22.8516	22.9844	25.4998	24.5033	23.1989
HVO_2563_248AA_Chr_Minus_1_start2418428_747bp_rpl4	25.8023	25.2503	24.0669	24.0569	23.2179	24.0444
HVO_2564_338AA_Chr_Minus_1_start2419448_1017bp_rpl3	26.2109	26.5626	25.0792	24.4893	23.9308	24.3576
HVO_2577_265AA_Chr_Minus_1_start2428964_798bp_pyrF				24.7842	25.6281
HVO_2580_537AA_Chr_Minus_3_start2432751_1614bp_nadB	24.4449			26.2031
HVO_2588_419AA_Chr_Minus_1_start2440238_1260bp_icd		23.0691	23.7896	27.8119	28.2821	24.4492
HVO_2616_403AA_Chr_Minus_2_start2465464_1212bp_pchA2	22.6085	21.7119				21.8409
HVO_2620_281AA_Chr_Minus_1_start2469668_846bp_petA	26.2918	26.2142	26.5079	25.6283	25.8871	26.6423
HVO_2622_266AA_Chr_Minus_2_start2473792_801bp_NA				25.2653	25.5656
HVO_2635_218AA_Chr_Minus_1_start2485097_657bp_NA				24.5038	25.2784
HVO_2639_341AA_Chr_Minus_2_start2489320_1026bp_NA				24.3528	24.5945
HVO_2640_309AA_Chr_Minus_2_start2490376_930bp_NA				24.6718	23.6384
HVO_2643_346AA_Chr_Minus_1_start2492390_1041bp_qor1				21.2088	24.9892
HVO_2654_474AA_Chr_Minus_2_start2503771_1425bp_narC2	23.8507	23.4893		22.3015	21.2293
HVO_2655_217AA_Chr_Minus_1_start2504426_654bp_narB2	25.5238	25.1595	24.5224		24.7767	25.2472
HVO_2661_370AA_Chr_Minus_3_start2510916_1113bp_NA	23.6646	24.3711	23.1645	26.2068	26.0776	23.8082
HVO_2662_329AA_Chr_Minus_3_start2512068_990bp_NA		22.536		25.1723	25.376
HVO_2694_341AA_Chr_Minus_3_start2541168_1026bp_tsgB3	24.7794	24.2684	25.3527	24.7489	23.3384	25.7569
HVO_2695_512AA_Chr_Minus_1_start2542757_1539bp_tsgA3	26.168	26.7029	27.8105	25.4239	24.5217	27.913
HVO_2700_754AA_Chr_Minus_2_start2549209_2265bp_cdc48b		24.0978	25.1882	26.4838	26.0205	23.7214
HVO_2703_269AA_Chr_Minus_2_start2551348_810bp_panB2				26.172	26.0719
HVO_2716_381AA_Chr_Minus_2_start2562685_1146bp_acd5				23.7038	21.8253
HVO_2717_398AA_Chr_Minus_2_start2563981_1197bp_alaS2	29.8383	26.6582		28.6617	28.0619	26.5075
HVO_2721_493AA_Chr_Minus_1_start2567399_1482bp_purF				25.3882	24.975
HVO_2722_58AA_Chr_Minus_2_start2567953_177bp_rpl37e	25.2886	26.3004	24.9128	24.0798	22.8608	24.8537
HVO_2723_76AA_Chr_Minus_3_start2568180_231bp_lsm	23.008	21.1743	23.1453	22.5765	22.7118	23.2724
HVO_2742_357AA_Chr_Minus_3_start2586048_1074bp_metE1				27.5458	26.795
HVO_2743_336AA_Chr_Minus_1_start2587055_1011bp_metE2				24.5413	24.7005
HVO_2745_397AA_Chr_Minus_3_start2588901_1194bp_mscS5	23.5136	20.6469	22.6938	21.0045		22.3944
HVO_2749_96AA_Chr_Minus_1_start2591108_291bp_rpl21e	29.9174	28.9059	28.1932	28.3532	27.5719	28.1323
HVO_2753_59AA_Chr_Minus_3_start2593284_180bp_NA				22.5944	21.4524
HVO_2756_348AA_Chr_Minus_3_start2596269_1047bp_rpl10				22.4357	22.0833
HVO_2757_212AA_Chr_Minus_1_start2596904_639bp_rpl1	26.6736	26.5311	25.7492	25.8843	25.1455	24.5336
HVO_2758_159AA_Chr_Minus_2_start2597689_480bp_rpl11	26.3572	25.2058	24.9082	25.925	25.1496	24.5975
HVO_2770_320AA_Chr_Minus_3_start2611947_963bp_NA		25.3238	25.5498	26.39	25.4423	25.8045
HVO_2773_260AA_Chr_Minus_1_start2615048_783bp_rps2				23.5135	23.7786
HVO_2774_399AA_Chr_Minus_2_start2616244_1200bp_eno			21.2392	23.3521	23.8686
HVO_2776_64AA_Chr_Minus_2_start2616616_195bp_rpoN		21.1316		24.1289	24.6678	21.6943
HVO_2777_132AA_Chr_Minus_2_start2617027_399bp_rps9	24.4946		24.7208
HVO_2778_145AA_Chr_Minus_3_start2617458_438bp_rpl13	27.1915	27.2387	26.2389	25.9614	25.6313	26.0215
HVO_2779_116AA_Chr_Minus_1_start2617805_351bp_rpl18e	25.9393	25.8446	22.716	26.1266	25.7713	23.516
HVO_2781_259AA_Chr_Minus_1_start2618840_780bp_rpoD		23.024	22.6985	28.2317	27.6703	23.705
HVO_2782_130AA_Chr_Minus_1_start2619239_393bp_rps11	27.9058	27.9703	26.6294	27.6824	27.1778	25.9287
HVO_2783_175AA_Chr_Minus_2_start2619763_528bp_rps4	27.9186	28.3202	26.7853	26.6187	26.1172	26.6525
HVO_2784_167AA_Chr_Minus_3_start2620263_504bp_rps13	25.5916	25.7036	24.1287	23.896	25.4596	24.1083
HVO_2789_320AA_Chr_Minus_3_start2623191_963bp_moaA				24.4138	23.3958
HVO_2797_231AA_Chr_Minus_1_start2628734_696bp_udk				24.2103	24.3962
HVO_2800_253AA_Chr_Minus_1_start2632109_762bp_livF3	24.6261	24.1306	23.3841		23.8384
HVO_2801_287AA_Chr_Minus_2_start2632969_864bp_livG3	24.3677			22.6038
HVO_2802_445AA_Chr_Minus_1_start2634299_1338bp_livM3	26.3813	25.22	24.8581	25.2138	25.3592	24.8059
HVO_2803_368AA_Chr_Minus_2_start2635402_1107bp_livH3	26.8469	25.7842	25.7414	25.3919	25.4262	25.3764
HVO_2808_615AA_Chr_Minus_2_start2639620_1848bp_sdhA	26.9523	26.9934	27.1578	25.6455	25.5259	27.3628
HVO_2809_293AA_Chr_Minus_1_start2640557_882bp_sdhB	26.5263	26.4541	26.6231	25.5652	25.3673	26.7658
HVO_2810_123AA_Chr_Minus_2_start2640928_372bp_sdhD	26.427	26.6982	27.1944	25.5979		27.4364
HVO_2861_275AA_Chr_Minus_1_start2700233_828bp_NA	24.1556			23.7326	23.1578
HVO_2880_356AA_Chr_Minus_2_start2717524_1071bp_pelA				25.8923	25.9071
HVO_2882_240AA_Chr_Minus_2_start2719126_723bp_NA	26.7507	26.4477	26.7898	25.7952	24.8227	27.6032
HVO_2883_702AA_Chr_Minus_2_start2721418_2109bp_NA				24.5858	24.2245
HVO_2889_729AA_Chr_Minus_3_start2730294_2190bp_NA	23.8317	23.5327	23.5012	26.3584	26.0311	23.8395
HVO_2890_200AA_Chr_Minus_3_start2731023_603bp_NA	25.8818	25.8186	26.045	24.765	25.0274	26.278
HVO_2898_155AA_Chr_Minus_1_start2736416_468bp_NA				23.6854	23.8458
HVO_2941_104AA_Chr_Minus_1_start2772695_315bp_mc1B	20.0095		22.6906		22.0902
HVO_2945_870AA_Chr_Minus_3_start2778375_2613bp_valS				24.9482	24.5271
HVO_2947_570AA_Chr_Minus_1_start2781632_1713bp_pheT				21.8932	22.1113
HVO_2967_205AA_Chr_Minus_2_start2802163_618bp_NA		23.0136	23.7197	23.8082		23.3845
HVO_2969_419AA_Chr_Minus_1_start2805953_1260bp_thrC3				25.4163	25.7143
HVO_2988_238AA_Chr_Minus_2_start2819506_717bp_hisA				24.9404	24.7093
HVO_2993_350AA_Chr_Minus_3_start2824035_1053bp_pibD		21.4525	24.8745	23.4307	23.6799	24.8666
HVO_2995_129AA_Chr_Minus_3_start2825526_390bp_fdx	23.6239	23.8173	23.5042	27.1618	29.548	24.6788
HVO_2996_386AA_Chr_Minus_1_start2826827_1161bp_NA	25.962	25.8317	25.7491	24.8149		25.6164
HVO_2997_431AA_Chr_Minus_2_start2828227_1296bp_metY2			24.3987	26.1524	27.448	24.4981
HVO_2998_415AA_Chr_Minus_2_start2829607_1248bp_metX				23.7549	23.3663
HVO_3001_307AA_Chr_Minus_3_start2834241_924bp_NA	28.3552	28.019	28.4431	28.164	27.6747	28.549
HVO_3002_326AA_Chr_Minus_1_start2835218_981bp_NA	27.9766	27.5752	27.7085	27.778	27.5036	27.5496
HVO_3007_304AA_Chr_Minus_3_start2840346_915bp_mdh				25.9526	26.5657
HVO_3014_213AA_Chr_Minus_2_start2846656_642bp_oapA	25.13	25.3441	25.1795	26.4967	25.9498	24.2884
HVO_C0054_344AA_pHV1_Minus_3_start54335_1035bp_NA	25.5298	25.2707	25.233		25.9024	24.1808
HVO_C0072_297AA_pHV1_Minus_1_start71227_894bp_dppC16	26.4113	25.838	24.3917		24.792	24.5004
HVO_C0073_321AA_pHV1_Minus_2_start72192_966bp_dppB16	23.3045	21.3599			22.3108	22.0965
HVO_C0075_558AA_pHV1_Minus_2_start76410_1677bp_dppA16	24.4573	24.5611	24.9061		24.8777	24.2379
HVO_B0018_287AA_pHV3_Minus_2_start18260_864bp_parA2				25.3672	24.7479
HVO_B0041_612AA_pHV3_Minus_3_start48205_1839bp_iucC		28.3173	27.6146		27.0159	28.4745
HVO_B0044_593AA_pHV3_Minus_3_start52003_1782bp_iucA	26.9054	24.8146	25.5712	28.4898	28.549	26.4209
HVO_B0047_400AA_pHV3_Minus_1_start56601_1203bp_NA	25.4096	26.6907	28.0791	25.0347	22.4311	29.4882
HVO_B0050_1284AA_pHV3_Minus_1_start62022_3855bp_cobN				24.7998	23.7175
HVO_B0059_326AA_pHV3_Minus_2_start70898_981bp_cbiG				25.657	25.3811
HVO_B0061_235AA_pHV3_Minus_2_start72434_708bp_cbiL				25.6264	24.9592
HVO_B0067_465AA_pHV3_Minus_2_start76604_1398bp_cat7		25.7651	25.4425	25.426		25.2819
HVO_B0071_349AA_pHV3_Minus_3_start81061_1050bp_adh2				25.0057	26.321
HVO_B0078_356AA_pHV3_Minus_1_start88599_1071bp_dppF11		27.0078		25.2338
HVO_B0082_569AA_pHV3_Minus_3_start93334_1710bp_dppA11	24.8216	24.4091	24.8015	23.6994	23.534	25.2551
HVO_B0093_618AA_pHV3_Minus_3_start106654_1857bp_dppA12	24.0431	24.4499	24.7247	24.5772	24.0119	24.3943
HVO_B0134_258AA_pHV3_Minus_2_start150161_777bp_NA	23.8684	24.7968		26.6316	27.4831	24.9393
HVO_B0135_288AA_pHV3_Minus_3_start151114_867bp_NA	23.8621	25.0633	25.0835	26.4517	25.4552	25.3203
HVO_B0150_406AA_pHV3_Minus_1_start168900_1221bp_NA				22.4092	24.2004
HVO_B0153A_388AA_pHV3_Minus_2_start174764_1167bp_NA	24.6303	24.388	23.8085
HVO_B0193_123AA_pHV3_Minus_1_start223824_372bp_NA				21.6386	21.6142
HVO_B0194_394AA_pHV3_Minus_3_start225361_1185bp_NA	24.8112	25.5427	25.3061	25.8342	25.6366
HVO_B0197_370AA_pHV3_Minus_3_start227809_1113bp_NA		26.8104	27.8712			28.7922
HVO_B0198_398AA_pHV3_Minus_3_start229012_1197bp_NA	25.0485	25.9329	26.3627	23.8005	22.268	26.4648
HVO_B0354_767AA_pHV3_Minus_2_start410444_2304bp_NA	23.7905	24.2726	23.4892	24.2387	23.6117	23.6875
HVO_B0357_608AA_pHV3_Minus_1_start414009_1827bp_NA		24.284	24.7717			24.6791
HVO_A0045_295AA_pHV4_Minus_2_start41372_888bp_htpX3	24.9185	24.5422	24.6853	25.5318	25.1453	25.0433
HVO_A0087_289AA_pHV4_Minus_2_start88388_870bp_NA				24.8278	25.4134
HVO_A0133_292AA_pHV4_Minus_1_start131637_879bp_NA	27.5807	28.2138	28.6182	27.3488	27.7165	28.3316
HVO_A0154_549AA_pHV4_Minus_3_start153469_1650bp_NA			25.1751	25.0741		26.0001
HVO_A0160_708AA_pHV4_Minus_1_start163458_2127bp_NA		21.9445	24.1866
HVO_A0168_246AA_pHV4_Minus_2_start170126_741bp_boa5	21.9385	22.4483		22.3504
HVO_A0176_283AA_pHV4_Minus_2_start180359_852bp_NA	26.4954	27.2973	26.9066	25.3804	23.8567	28.0247
HVO_A0177_327AA_pHV4_Minus_3_start181339_984bp_NA				25.1521	23.6051	25.1224
HVO_A0244_132AA_pHV4_Minus_2_start247418_399bp_NA		23.1219	22.9636	26.6994	26.9397	24.9635
HVO_A0257_425AA_pHV4_Minus_2_start258668_1278bp_orc7				24.0204	23.9621
HVO_A0280_260AA_pHV4_Minus_2_start289421_783bp_NA	24.9185	23.9141	22.8377	26.7644	26.4593
HVO_A0292_450AA_pHV4_Minus_2_start302996_1353bp_cat5	25.5006		25.1327	24.0845		24.4642
HVO_A0339_557AA_pHV4_Minus_3_start352444_1674bp_dppA7	24.9007	24.3819	24.1466	23.6177	24.0296	24.4147
HVO_A0348A_63AA_pHV4_Minus_1_start361443_192bp_NA		26.8342	27.0063			24.0139
HVO_A0388_174AA_pHV4_Minus_1_start401835_525bp_NA				23.7036	23.7431
HVO_A0425_346AA_pHV4_Minus_1_start429507_1041bp_dppF9	21.6567			22.3672	22.2881
HVO_A0427_308AA_pHV4_Minus_2_start432383_927bp_dppB9	24.6866	23.0565
HVO_A0428_567AA_pHV4_Minus_2_start434114_1704bp_dppA9	27.4301	26.7663	26.6197	26.3268	26.1318	25.8564
HVO_A0489_363AA_pHV4_Minus_3_start498328_1092bp_NA		26.3279	26.6806			26.7219
HVO_A0491_383AA_pHV4_Minus_1_start500724_1152bp_tsgD6	23.3504	23.6883	24.3234	23.1977	23.109
HVO_A0494_443AA_pHV4_Minus_2_start503849_1332bp_tsgA6	25.6088	26.9146	27.3832	25.1165	24.1082	25.6137
HVO_A0496_290AA_pHV4_Minus_1_start505668_873bp_NA		22.0958		24.8586	24.3912
HVO_A0519_156AA_pHV4_Minus_1_start523416_471bp_maoC2	25.8401			26.7952	26.5958
HVO_A0546_251AA_pHV4_Minus_1_start548382_756bp_NA	26.0678	26.0735	26.3742			26.0082
HVO_A0548_175AA_pHV4_Minus_3_start550156_528bp_NA	25.9452	25.3688	26.6846	25.709	26.1406	25.7689
HVO_A0551_538AA_pHV4_Minus_1_start555414_1617bp_acs9				24.5247	25.1337
HVO_A0601_203AA_pHV4_Minus_1_start604902_612bp_nosL2	23.9171		26.722	25.5718	26.4933	27.282
HVO_A0619_452AA_pHV4_Minus_3_start618805_1359bp_NA	24.6158	25.1782			25.3571
HVO_A0624_895AA_pHV4_Minus_2_start623930_2688bp_cadA	25.987	25.9132	25.7031		24.7745	25.9323
HVO_A0627_354AA_pHV4_Minus_2_start626867_1065bp_NA		26.9709	26.3945		26.044
HVO_0001_564AA_Chr_Plus_1_start258_1695bp_orc1			27.4736	26.9705		27.3495
HVO_0008_392AA_Chr_Plus_1_start7470_1179bp_lysC				26.2865	26.119
HVO_0009_448AA_Chr_Plus_3_start8873_1347bp_tnaA				25.4167	25.8129
HVO_0016_285AA_Chr_Plus_3_start15479_858bp_NA				24.204	24.3207
HVO_0025_286AA_Chr_Plus_1_start24438_861bp_tssA1	22.483	23.7402	24.6042	27.97	27.6216	24.5927
HVO_0064_139AA_Chr_Plus_2_start63622_420bp_NA	23.3667		23.4744	22.8071	22.3008	24.1427
HVO_0102_293AA_Chr_Plus_3_start100055_882bp_htpX1	25.0554	24.8908	24.697	24.3707	23.8154	25.0634
HVO_0104_343AA_Chr_Plus_3_start101807_1032bp_radA	24.0878	23.336	23.8094	28.014	27.5984
HVO_0105_381AA_Chr_Plus_1_start103089_1146bp_NA				26.1576	26.9365
HVO_0115_50AA_Chr_Plus_3_start110903_153bp_rpl39e	28.106	28.5816	27.1469	26.2469	25.1524	26.953
HVO_0116_92AA_Chr_Plus_3_start111059_279bp_rpl31e	25.1974	24.2923	23.3871	26.7136	25.7488	23.723
HVO_0118_58AA_Chr_Plus_3_start112088_177bp_rpl20e	24.8157	23.731	23.3283	25.8205	25.0153	23.3398
HVO_0120_456AA_Chr_Plus_1_start112767_1371bp_ftsY				24.4471	23.4008
HVO_0123_465AA_Chr_Plus_1_start115896_1398bp_srp54			23.35	27.3684	27.141	23.8508
HVO_0129_125AA_Chr_Plus_2_start120802_378bp_NA	23.007	22.2507	23.5633			24.1358
HVO_0145_341AA_Chr_Plus_1_start135168_1026bp_rfcC	22.8409	23.7044	24.5841	26.0936	25.4988
HVO_0154_149AA_Chr_Plus_2_start142507_450bp_NA	27.3381	26.9319	25.5763	26.2115	25.188	25.3356
HVO_0158_189AA_Chr_Plus_1_start144786_570bp_tbp1	21.842	23.4423	24.0026	27.1207	27.2122	24.0091
HVO_0159_125AA_Chr_Plus_2_start145435_378bp_NA		24.4348				25.4652
HVO_0162_366AA_Chr_Plus_1_start147744_1101bp_NA	23.8815	24.646	24.2959	24.5845	23.8567	24.6205
HVO_0167_428AA_Chr_Plus_1_start151659_1287bp_ahcY				25.2341	26.1795
HVO_0172_67AA_Chr_Plus_1_start155649_204bp_NA	27.0708	26.8993	27.0051	26.8551		26.7342
HVO_0179_261AA_Chr_Plus_2_start162031_786bp_NA				23.0842	24.7173
HVO_0181_133AA_Chr_Plus_1_start163911_402bp_NA	24.9242	24.7182	25.1008	24.9642		24.9154
HVO_0194_374AA_Chr_Plus_2_start174892_1125bp_orc9				26.0735	25.7812
HVO_0199_457AA_Chr_Plus_2_start178741_1374bp_pmm2		28.4908	27.4684	25.9807	26.5307	27.1645
HVO_0203_327AA_Chr_Plus_3_start181313_984bp_rfcA				27.4795	27.5121	23.5921
HVO_0206_922AA_Chr_Plus_3_start185459_2769bp_alaS1	24.25		26.9704	27.2322	26.9578	27.4027
HVO_0213_150AA_Chr_Plus_2_start192742_453bp_dpsA2	22.4237	23.2357	23.7173	24.8835	25.3046	24.1619
HVO_0214_320AA_Chr_Plus_1_start193386_963bp_NA				29.1581	29.1207
HVO_0220_702AA_Chr_Plus_1_start199368_2109bp_mcm				24.7615	23.6417
HVO_0240_152AA_Chr_Plus_2_start217441_459bp_NA			26.5074	26.441	26.4016
HVO_0243_341AA_Chr_Plus_3_start219536_1026bp_ltaE				24.5593	25.0912
HVO_0248_399AA_Chr_Plus_2_start223693_1200bp_NA	26.6652	27.4385	27.5247	25.7373	25.1064	27.6222
HVO_0255_537AA_Chr_Plus_1_start229170_1614bp_NA	25.782	26.0062	26.7853	25.0494	25.038	27.1122
HVO_0266_81AA_Chr_Plus_3_start237743_246bp_NA	25.4812	25.6997	26.3878			25.6556
HVO_0285_390AA_Chr_Plus_1_start256758_1173bp_NA	28.3369	28.506	29.1096	27.8676	27.7858	29.512
HVO_0302_377AA_Chr_Plus_1_start270240_1134bp_NA	26.917	27.4745	27.8422	26.3733	25.5903	27.912
HVO_0310_110AA_Chr_Plus_2_start278458_333bp_atpH	24.5392		20.6724	23.7043	22.7113
HVO_0311_733AA_Chr_Plus_3_start278777_2202bp_atpI	26.9603	25.8523	25.8805	26.0693	25.2664	25.9676
HVO_0313_194AA_Chr_Plus_3_start281432_585bp_atpE	21.0459			22.9532	22.5226
HVO_0314_348AA_Chr_Plus_2_start282013_1047bp_atpC	25.1231	23.8056	24.1869	26.1252	25.6001	24.3271
HVO_0315_106AA_Chr_Plus_1_start283056_321bp_atpF				25.0306	24.7127
HVO_0316_586AA_Chr_Plus_1_start283383_1761bp_atpA	24.6252	22.8632	23.1917	27.8506	28.6039	24.7503
HVO_0317_468AA_Chr_Plus_2_start285148_1407bp_atpB	25.784	26.9222	25.4584	28.3412	28.8269	26.1531
HVO_0329_312AA_Chr_Plus_2_start298435_939bp_ilvE	20.7067	23.1472	23.4366	24.7632	24.8536	23.2582
HVO_0334_237AA_Chr_Plus_2_start302356_714bp_apt2				26.148	25.2587
HVO_0337_84AA_Chr_Plus_2_start306250_255bp_grx1	22.3854					23.0836
HVO_0346_75AA_Chr_Plus_3_start312095_228bp_rpoH	23.9223		24.1247		23.0312
HVO_0347_521AA_Chr_Plus_2_start312319_1566bp_rpoB2	24.4982	24.6273	24.3981	26.7387	26.261	24.6856
HVO_0348_609AA_Chr_Plus_3_start313886_1830bp_rpoB1				24.7627	24.0626
HVO_0349_976AA_Chr_Plus_3_start315722_2931bp_rpoA1	23.2852	23.9574	24.153	25.9914	25.6565	24.0854
HVO_0350_419AA_Chr_Plus_1_start318645_1260bp_rpoA2				24.5881	23.6041
HVO_0351_139AA_Chr_Plus_3_start319907_420bp_nusA	25.5779		26.2524	26.6225	26.1301	26.2331
HVO_0353_142AA_Chr_Plus_2_start321385_429bp_rps12	27.8291	27.7896	26.9377	26.0993	25.8222	26.808
HVO_0354_204AA_Chr_Plus_1_start321816_615bp_rps7	24.9435	25.6992	24.4733	24.7838	24.5164	24.2668
HVO_0356_727AA_Chr_Plus_2_start323485_2184bp_tef2	24.3977	24.6519	23.791	27.1839	28.6943	24.2273
HVO_0359_421AA_Chr_Plus_2_start327676_1266bp_tef1a1	22.876	24.3558	24.5836	29.5277	29.1728	25.4335
HVO_0360_102AA_Chr_Plus_1_start328944_309bp_rps10a	21.9641	19.6651	22.3381	25.5109	25.3262	22.879
HVO_0393_983AA_Chr_Plus_1_start347502_2952bp_uvrA				25.0159	24.5769
HVO_0396_360AA_Chr_Plus_2_start352270_1083bp_NA				22.0997	24.1974
HVO_0400_126AA_Chr_Plus_2_start356161_381bp_NA				25.201	25.2175	24.0377
HVO_0401_152AA_Chr_Plus_2_start356734_459bp_NA				25.3139	25.8393
HVO_0413_80AA_Chr_Plus_2_start367843_243bp_NA	25.5987	26.1443	26.1626	23.8141	23.2017	26.0851
HVO_0421_626AA_Chr_Plus_3_start377834_1881bp_NA				24.4639	24.7226
HVO_0423_104AA_Chr_Plus_1_start380247_315bp_NA	26.926	26.8982	26.7094	26.2926	25.916	27.1006
HVO_0424_604AA_Chr_Plus_3_start380564_1815bp_NA				26.3502	26.0101
HVO_0430_150AA_Chr_Plus_1_start386169_453bp_NA				25.057	26.581
HVO_0431_284AA_Chr_Plus_2_start386653_855bp_NA				24.2307	24.3397
HVO_0432_71AA_Chr_Plus_3_start387557_216bp_NA	27.6222	27.9706	27.8364	27.2118	26.3754	27.8991
HVO_0444_198AA_Chr_Plus_2_start393985_597bp_udg3	22.6697					21.9009
HVO_0448_219AA_Chr_Plus_1_start397884_660bp_hisH				27.4859	28.0818
HVO_0449_268AA_Chr_Plus_1_start398598_807bp_pheA				27.3173	26.5945
HVO_0452_958AA_Chr_Plus_3_start400730_2877bp_leuS		23.276		27.1356	26.5707
HVO_0453_72AA_Chr_Plus_3_start403730_219bp_NA	28.5485	28.7876	29.072	28.9738	28.692	29.4353
HVO_0467_402AA_Chr_Plus_2_start416899_1209bp_pchB				24.8752	24.7743
HVO_0469_318AA_Chr_Plus_2_start418546_957bp_NA	26.4419	25.0952	24.551	24.6482		25.7851
HVO_0478_355AA_Chr_Plus_3_start426605_1068bp_gap1				25.7162	26.7764	23.8637
HVO_0506_645AA_Chr_Plus_2_start444097_1938bp_NA	24.8351	25.1376	24.716	25.0965	24.467	25.6692
HVO_0511_262AA_Chr_Plus_1_start448281_789bp_azf				25.4725	25.4253
HVO_0519_483AA_Chr_Plus_3_start453269_1452bp_rpa2		25.9387	26.4244	26.2175		27.2146
HVO_0520_143AA_Chr_Plus_3_start454913_432bp_hstA				21.5283	22.0415
HVO_0530_457AA_Chr_Plus_1_start461838_1374bp_tsgA1	25.1487	24.7428	26.6727	25.6198	25.4929	26.9033
HVO_0534_383AA_Chr_Plus_1_start465348_1152bp_tsgD1				26.4776	25.9719
HVO_0536_176AA_Chr_Plus_3_start467702_531bp_dpsA1	23.657	24.448	25.8252		25.6633	24.9869
HVO_0544_471AA_Chr_Plus_1_start474717_1416bp_NA	25.8802	25.2171		24.3323	24.1355
HVO_0545_165AA_Chr_Plus_2_start476452_498bp_NA	27.9606	28.0809	27.8854	26.383	25.953	28.1627
HVO_0554_831AA_Chr_Plus_2_start487588_2496bp_basT		24.9627		27.7395
HVO_0573_291AA_Chr_Plus_3_start510605_876bp_apn1				26.1432	26.3002
HVO_0624_170AA_Chr_Plus_1_start556293_513bp_NA	24.9763		26.4787		23.9129	26.6629
HVO_0627_898AA_Chr_Plus_2_start558052_2697bp_dppDF2	27.2434	26.3778	26.1097	27.0167	26.8646	26.2419
HVO_0628_574AA_Chr_Plus_2_start560896_1725bp_dppA2	26.604	26.4552	26.3502	26.0843	25.841	26.875
HVO_0629_339AA_Chr_Plus_3_start562646_1020bp_dppB2	23.4956	22.0034	21.4929	21.4869		21.6466
HVO_0630_311AA_Chr_Plus_2_start563662_936bp_dppC2	26.0242	24.8038	25.063	25.2449	24.8054	25.5337
HVO_0635_320AA_Chr_Plus_2_start571195_963bp_NA	24.5924	25.0973	24.8916		23.6556	24.9169
HVO_0648_637AA_Chr_Plus_1_start580809_1914bp_NA	27.3593	27.105	26.9358	26.6207	26.3312	27.0175
HVO_0661_195AA_Chr_Plus_1_start590190_588bp_dcd				25.0562	24.851
HVO_0662_299AA_Chr_Plus_3_start590774_900bp_thiR				22.0207	22.6554	21.9634
HVO_0670_326AA_Chr_Plus_1_start598977_981bp_NA				25.4903	25.3316
HVO_0685_294AA_Chr_Plus_2_start614347_885bp_NA	28.2168	27.963	27.8661	27.3747	26.4885	27.5965
HVO_0703_86AA_Chr_Plus_2_start629659_261bp_NA	27.5505	26.8829	27.1576	27.625	27.9047	27.4347
HVO_0704_261AA_Chr_Plus_3_start632375_786bp_NA		23.6962	24.1575
HVO_0715_450AA_Chr_Plus_2_start640510_1353bp_NA	25.4539	25.9264	26.2908	24.2343	23.8482	25.8365
HVO_0717_379AA_Chr_Plus_3_start643397_1140bp_ftsZ1	23.8871		24.3693	24.228	23.3602	24.108
HVO_0718_57AA_Chr_Plus_3_start644717_174bp_secE	28.429	28.2552	27.5608	27.5862	27.0683	27.8416
HVO_0739_329AA_Chr_Plus_2_start659245_990bp_NA	26.9725	27.2472	27.5143	22.5286	21.2779	23.8278
HVO_0743_449AA_Chr_Plus_3_start663290_1350bp_NA				21.6456	22.3527
HVO_0773_251AA_Chr_Plus_3_start693329_756bp_NA	24.961	24.1074	25.0992	26.343	25.947	25.6563
HVO_0778_524AA_Chr_Plus_2_start697228_1575bp_ths3			22.6546	28.2849	28.2958	24.3142
HVO_0783_694AA_Chr_Plus_1_start702504_2085bp_lon	25.5822	25.1554	24.7249	24.6334	24.2691	24.8811
HVO_0790_266AA_Chr_Plus_1_start709587_801bp_fba2		24.0836	23.7744	27.8776	27.6987	23.8432
HVO_0792_392AA_Chr_Plus_3_start711644_1179bp_aroB				22.6797	22.2331
HVO_0797_173AA_Chr_Plus_2_start716671_522bp_NA	26.691	27.2865	26.7266			27.1101
HVO_0821_227AA_Chr_Plus_2_start740692_684bp_NA	26.0117	26.3456	24.1695	24.3468	23.5277	23.8684
HVO_0823_213AA_Chr_Plus_1_start742827_642bp_NA	28.4996	29.1124	29.1996	28.986	28.2691	29.1444
HVO_0831_372AA_Chr_Plus_2_start750040_1119bp_ygfD		27.572	27.8432
HVO_0832_308AA_Chr_Plus_2_start751246_927bp_NA	23.8507	23.1457	22.3745	22.2722	24.6649	23.0722
HVO_0836_435AA_Chr_Plus_2_start754108_1308bp_ywaD1				27.1335	27.9189
HVO_0849_44AA_Chr_Plus_3_start762725_135bp_NA	22.8706	24.7634	25.5607			25.4676
HVO_0853_441AA_Chr_Plus_2_start765034_1326bp_mre11			23.287		25.4638
HVO_0854_893AA_Chr_Plus_1_start766356_2682bp_rad50				23.3089	24.0311
HVO_0858_1335AA_Chr_Plus_2_start770425_4008bp_polB1				24.8756	24.5191
HVO_0859_301AA_Chr_Plus_1_start774651_906bp_sufC				25.6872	24.9487
HVO_0860_476AA_Chr_Plus_1_start775569_1431bp_sufB1		22.4991	22.4099	28.2102	27.8122	24.1722
HVO_0861_402AA_Chr_Plus_1_start777003_1209bp_sufB2	22.1493		24.8224	28.837	28.3619	24.113
HVO_0862_163AA_Chr_Plus_3_start778355_492bp_NA				22.7704	22.53
HVO_0865_252AA_Chr_Plus_2_start781408_759bp_NA	24.0211	24.0481	25.2435	26.522	25.9288	24.8063
HVO_0874_640AA_Chr_Plus_1_start792555_1923bp_NA		23.2777	23.9789	27.3026	26.7569	24.34
HVO_0880_307AA_Chr_Plus_3_start797576_924bp_NA	23.0205	23.3615	22.4837	24.2427		22.7228
HVO_0881_333AA_Chr_Plus_3_start798590_1002bp_sppA1	25.668	25.2403	25.7452	24.1882	22.6076	25.9225
HVO_0882_378AA_Chr_Plus_1_start799635_1137bp_NA	23.1882	24.4335	25.0494			25.0497
HVO_0894_662AA_Chr_Plus_3_start811838_1989bp_acs1		24.6768				24.3462
HVO_0901_393AA_Chr_Plus_2_start819571_1182bp_livM1	23.4606	24.9536	25.6511			25.209
HVO_0911_369AA_Chr_Plus_3_start827150_1110bp_drg				24.209	24.0554
HVO_0914_259AA_Chr_Plus_3_start830369_780bp_NA				21.9694	22.2591
HVO_0943_97AA_Chr_Plus_3_start855542_294bp_cbaD	28.9893	27.6469	27.2436	28.1927	27.4379	27.2511
HVO_0944_179AA_Chr_Plus_3_start855836_540bp_cbaB	30.4999	29.9357	29.8396	29.5202	29.6034	30.0916
HVO_0945_589AA_Chr_Plus_2_start856375_1770bp_cbaA	26.6489	25.5241	26.5338	26.3232	26.6791	26.8843
HVO_0947_73AA_Chr_Plus_2_start858517_222bp_NA	26.9579	23.9831	25.4018	26.6595
HVO_0960_281AA_Chr_Plus_3_start868340_846bp_NA				22.3261	23.9826
HVO_0965_492AA_Chr_Plus_3_start871193_1479bp_deoA				23.0294	24.1784
HVO_0976_381AA_Chr_Plus_1_start887289_1146bp_purK				23.1676	24.3289
HVO_0978_138AA_Chr_Plus_2_start889252_417bp_nuoA	27.4989	27.5247	27.0611	26.4302	26.3715	27.0722
HVO_0979_233AA_Chr_Plus_1_start889665_702bp_nuoB	26.2837	25.7568	25.3175	25.7848	25.8393	26.1646
HVO_0980_557AA_Chr_Plus_3_start890363_1674bp_nuoCD1	27.6743	27.2528	27.3974	27.4225	27.3465	27.6191
HVO_0981_349AA_Chr_Plus_2_start892036_1050bp_nuoH	28.9004	28.7735	28.7755	28.4705	28.1139	28.6887
HVO_0982_153AA_Chr_Plus_1_start893082_462bp_nuoI	27.1484	26.2888	26.456	26.7546	26.8706	26.6489
HVO_0984_122AA_Chr_Plus_3_start893906_369bp_nuoJ2	25.3045	25.3666	25.3446	25.7819	25.1302	25.9047
HVO_0986_678AA_Chr_Plus_2_start894580_2037bp_nuoL	27.0205	26.198	26.3136	26.2611	26.1892	26.6785
HVO_0987_509AA_Chr_Plus_1_start896613_1530bp_nuoM	25.4682	25.2032	24.8677	25.6949	24.3121	25.2816
HVO_0988_506AA_Chr_Plus_1_start898143_1521bp_nuoN	28.2922	27.74	27.5089	28.1009	27.583	28.2679
HVO_0996_367AA_Chr_Plus_2_start905599_1104bp_NA	23.8417	24.103	23.9155			24.0003
HVO_1009_340AA_Chr_Plus_2_start918994_1023bp_NA				27.2392	26.9377	24.3145
HVO_1014_252AA_Chr_Plus_3_start923045_759bp_coxB1	26.8367	27.0258	28.2217	26.316	24.8872	27.6881
HVO_1018_633AA_Chr_Plus_3_start925901_1902bp_han				26.309	25.4651
HVO_1022_362AA_Chr_Plus_1_start931827_1089bp_NA		20.9807		26.5061	27.1555	22.6872
HVO_1038_208AA_Chr_Plus_1_start947001_627bp_udg4				26.0501	26.5484
HVO_1046_55AA_Chr_Plus_2_start953332_168bp_NA				19.2625	20.4735	19.6924
HVO_1054_423AA_Chr_Plus_1_start960843_1272bp_gatA	25.2135			27.3586	26.8704	25.4023
HVO_1062_386AA_Chr_Plus_2_start970333_1161bp_coaBC				23.4024	23.272
HVO_1072_188AA_Chr_Plus_1_start979089_567bp_apt1	25.6784			26.385	26.0451
HVO_1076_322AA_Chr_Plus_2_start981781_969bp_graD1				27.2445	26.0325
HVO_1085_525AA_Chr_Plus_1_start990555_1578bp_purNH			21.771	28.3494	28.1643	24.2109
HVO_1087_141AA_Chr_Plus_3_start993047_426bp_NA			24.514	26.2555	26.9566
HVO_1088_838AA_Chr_Plus_2_start993598_2517bp_folCP				24.9802	24.309
HVO_1102_165AA_Chr_Plus_1_start1006980_498bp_NA			22.4765	23.8803	23.9656
HVO_1121_402AA_Chr_Plus_3_start1021655_1209bp_ahbC				24.1902	26.4516
HVO_1129_390AA_Chr_Plus_2_start1029697_1173bp_NA				23.3735	24.0333
HVO_1133_101AA_Chr_Plus_2_start1033423_306bp_NA				22.3647		22.7544
HVO_1137_552AA_Chr_Plus_1_start1038438_1659bp_pchA1		24.1049	23.9639	23.9146
HVO_1150_130AA_Chr_Plus_1_start1049190_393bp_NA		22.8817			23.6972
HVO_1175_225AA_Chr_Plus_2_start1071166_678bp_NA			25.1821			25.2073
HVO_1176_251AA_Chr_Plus_3_start1071848_756bp_NA	25.6794	25.9762	26.0432	25.0629	24.6412	26.3406
HVO_1181_343AA_Chr_Plus_3_start1075523_1032bp_phoU1	27.5056			24.3734	24.8746
HVO_1190_239AA_Chr_Plus_2_start1082548_720bp_boa3				21.1041	20.8193
HVO_1228_821AA_Chr_Plus_3_start1118978_2466bp_hcpE	25.2114	26.3422	27.9353	24.0814	22.7322	28.9372
HVO_1238_324AA_Chr_Plus_2_start1129774_975bp_NA	24.8134	22.8713		25.1718	25.7321
HVO_1242_432AA_Chr_Plus_1_start1134411_1299bp_NA	26.2324	26.1775	26.5555	25.2579	26.4301	27.4719
HVO_1249_142AA_Chr_Plus_2_start1139413_429bp_NA			24.9226	22.8312
HVO_1254_50AA_Chr_Plus_2_start1141984_153bp_NA	23.588	21.1692	25.0896	23.6481	23.2556	24.3669
HVO_1265_161AA_Chr_Plus_2_start1154320_486bp_NA				24.4851	24.6981
HVO_1300_214AA_Chr_Plus_1_start1183977_645bp_tpiA1				27.2556	27.6993	24.2606
HVO_1327_736AA_Chr_Plus_2_start1206706_2211bp_cdc48c		29.7862	28.3493		28.0146
HVO_1332_129AA_Chr_Plus_1_start1211427_390bp_NA				27.7606	27.6215
HVO_1344_238AA_Chr_Plus_1_start1222761_717bp_sdo1		23.8467	23.0463	24.9432	24.1711
HVO_1346_433AA_Chr_Plus_1_start1224075_1302bp_hflX				25.2215	24.7056
HVO_1377_124AA_Chr_Plus_1_start1255092_375bp_NA				25.9389	26.0279	25.3596
HVO_1392_109AA_Chr_Plus_3_start1265555_330bp_rps10b				24.6053	24.4536
HVO_1395_427AA_Chr_Plus_2_start1267888_1284bp_NA				25.8239	26.6664
HVO_1419_225AA_Chr_Plus_2_start1293349_678bp_NA				25.4376	23.8249
HVO_1437_203AA_Chr_Plus_3_start1308698_612bp_NA				24.5571	24.1361
HVO_1438_139AA_Chr_Plus_2_start1309411_420bp_NA	25.2752		25.2009	28.6862
HVO_1446_297AA_Chr_Plus_2_start1317778_894bp_fbp1				23.9181	24.0171
HVO_1453_417AA_Chr_Plus_3_start1324709_1254bp_gdhA2				26.1395	26.4182
HVO_1454_304AA_Chr_Plus_2_start1326226_915bp_pyrB			20.599	24.5914	24.9734
HVO_1457_291AA_Chr_Plus_2_start1329538_876bp_NA				23.2761	22.4905
HVO_1467_177AA_Chr_Plus_2_start1338313_534bp_NA	24.7527	25.9376	26.5811			26.7808
HVO_1478_317AA_Chr_Plus_3_start1348391_954bp_tfb5				24.1163	25.7532
HVO_1481_163AA_Chr_Plus_2_start1351477_492bp_NA		26.3382	26.0539	29.5457	29.8144	26.9181
HVO_1527_243AA_Chr_Plus_2_start1393000_732bp_aglF				24.5589	24.306
HVO_1530_1054AA_Chr_Plus_3_start1395734_3165bp_aglB	26.7827	26.4389	26.5043	26.6413	25.4236	26.3056
HVO_1538_586AA_Chr_Plus_1_start1405185_1761bp_glpA1	24.8409	23.9393	22.7325	25.3897	25.4224	23.4553
HVO_1539_422AA_Chr_Plus_2_start1406932_1269bp_glpB1	25.9016	24.5336	23.5641	25.6285	26.044	24.1092
HVO_1540_436AA_Chr_Plus_1_start1408197_1311bp_glpC1	25.8698	25.325	24.434	25.5747	25.5006	25.0105
HVO_1541_510AA_Chr_Plus_1_start1409871_1533bp_glpK		21.6431		23.7255	24.5772	21.7639
HVO_1542_354AA_Chr_Plus_1_start1411407_1065bp_NA	24.7855	24.1591	23.9881	23.5249	23.2193	24.255
HVO_1554_561AA_Chr_Plus_1_start1423128_1686bp_traB	26.2303	26.026	25.9756			26.1261
HVO_1557_324AA_Chr_Plus_3_start1426301_975bp_purM				27.5391	27.4381
HVO_1562_243AA_Chr_Plus_2_start1430347_732bp_psmB	23.8879	24.2968	24.513	27.0239	26.7788	23.8724
HVO_1565_585AA_Chr_Plus_2_start1433356_1758bp_ligA				23.4658	23.1745
HVO_1567_235AA_Chr_Plus_2_start1435666_708bp_NA				23.6218	24.8906
HVO_1572_639AA_Chr_Plus_2_start1441393_1920bp_gyrB		22.1822	23.7065	26.0635	25.8285
HVO_1573_862AA_Chr_Plus_3_start1443314_2589bp_gyrA				25.0611	24.8151
HVO_1577_177AA_Chr_Plus_1_start1448985_534bp_NA		22.1069	23.6191	25.7489	25.4979
HVO_1594_313AA_Chr_Plus_1_start1465704_942bp_cna	27.3653	27.5129	26.7204	26.5525		26.8494
HVO_1604_373AA_Chr_Plus_2_start1474393_1122bp_aspC1				26.1011	25.9769
HVO_1605_520AA_Chr_Plus_3_start1475645_1563bp_nhaC5	26.7728	26.6963	24.998	24.6778	23.866	25.8945
HVO_1649_402AA_Chr_Plus_1_start1511538_1209bp_mat				24.181	23.357
HVO_1655_126AA_Chr_Plus_3_start1518788_381bp_trxA7				22.1623	22.7489
HVO_1657_428AA_Chr_Plus_3_start1521506_1287bp_purD		22.6501		28.428	28.8663	24.2793
HVO_1658_180AA_Chr_Plus_3_start1522883_543bp_yvoF		25.651		25.1376	25.3744	26.5829
HVO_1673_216AA_Chr_Plus_3_start1532081_651bp_NA	24.933	25.3809	25.4474	24.2597	24.445	25.6025
HVO_1675_327AA_Chr_Plus_2_start1532944_984bp_corA	25.2459	25.1945	26.0245	25.794	24.7607	26.3291
HVO_1676_332AA_Chr_Plus_1_start1534149_999bp_tfb2	26.9313		26.3172	24.6518		26.8715
HVO_1677_59AA_Chr_Plus_3_start1535246_180bp_NA	23.1791					23.7053
HVO_1684_643AA_Chr_Plus_3_start1540595_1932bp_thrS				27.2697	27.4845	23.2382
HVO_1690_485AA_Chr_Plus_1_start1546356_1458bp_NA				22.9091	22.6401
HVO_1696_570AA_Chr_Plus_1_start1554057_1713bp_NA			23.1411	28.5529	27.2847
HVO_1697_1026AA_Chr_Plus_2_start1555993_3081bp_NA			25.7703	24.2459	24.1989
HVO_1705_388AA_Chr_Plus_1_start1567095_1167bp_NA	26.5057	25.714	28.2637	25.0152	23.7927	28.6822
HVO_1706_531AA_Chr_Plus_1_start1568274_1596bp_NA		25.0505	25.8981			26.8308
HVO_1711_1511AA_Chr_Plus_1_start1577316_4536bp_sga1				25.3235	25.629
HVO_1725_401AA_Chr_Plus_1_start1594707_1206bp_orc5	25.2258		23.3593	25.59	24.7361	24.4162
HVO_1745_227AA_Chr_Plus_1_start1616925_684bp_NA				25.6175	25.1006
HVO_1759_371AA_Chr_Plus_3_start1627769_1116bp_NA		25.462	25.7722			26.2635
HVO_1778_718AA_Chr_Plus_2_start1642780_2157bp_katG		24.5217	23.541	27.5733	27.6904	24.344
HVO_1788_592AA_Chr_Plus_3_start1652567_1779bp_nirA1				25.9065	26.3461
HVO_1803_200AA_Chr_Plus_2_start1666075_603bp_NA				25.873	24.622
HVO_1809_190AA_Chr_Plus_3_start1671908_573bp_entB2	23.749	26.8403	26.8493	26.5377	25.5399	26.5927
HVO_1831_193AA_Chr_Plus_2_start1690567_582bp_ferA4	27.7452	27.7204	27.8782	26.9801	26.5461	27.8932
HVO_1832_488AA_Chr_Plus_2_start1691338_1467bp_NA		25.427	25.6398			25.3768
HVO_1866_237AA_Chr_Plus_3_start1722293_714bp_pyrH				24.3911	25.0997
HVO_1869_158AA_Chr_Plus_2_start1725397_477bp_NA	24.8656	24.4144	21.2979	24.6011	24.6115	21.4911
HVO_1871_501AA_Chr_Plus_1_start1727916_1506bp_hemQ	22.579	23.1642	24.2559	26.898	27.6008	23.8493
HVO_1875_305AA_Chr_Plus_1_start1731564_918bp_NA				23.9495	24.1368
HVO_1880_225AA_Chr_Plus_2_start1735453_678bp_NA				23.4878	22.535
HVO_1920_522AA_Chr_Plus_2_start1768729_1569bp_NA	26.8814	25.7939	27.2307	26.5686	28.815	27.7372
HVO_1921_460AA_Chr_Plus_2_start1770475_1383bp_serS	24.4103			25.4307	25.7229	22.1406
HVO_1936_251AA_Chr_Plus_1_start1783347_756bp_cofE				22.1628	21.9958
HVO_1943_746AA_Chr_Plus_1_start1792482_2241bp_NA		26.5364	26.6134			26.4126
HVO_1945_365AA_Chr_Plus_2_start1796182_1098bp_NA	27.4	26.5514	27.1581	26.6308	25.3157	26.9569
HVO_1946_97AA_Chr_Plus_2_start1797346_294bp_tif1a	25.3627		26.027		25.9975
HVO_1957_412AA_Chr_Plus_2_start1807573_1239bp_panB				26.2762	26.1475
HVO_1964_81AA_Chr_Plus_1_start1813650_246bp_NA	22.935			23.4901	24.7846
HVO_1968_177AA_Chr_Plus_1_start1816695_534bp_NA	23.5049	23.4836	24.1129	21.1002		24.1494
HVO_1973_167AA_Chr_Plus_1_start1820205_504bp_NA		21.1566	23.892	22.7467
HVO_1975_287AA_Chr_Plus_3_start1821227_864bp_secF	29.0208	28.2914	27.6418	28.0671	28.2098	28.1688
HVO_1985_317AA_Chr_Plus_3_start1832000_954bp_NA				21.7138	22.2609
HVO_1997_257AA_Chr_Plus_3_start1842074_774bp_NA			25.2455			26.0303
HVO_2002_91AA_Chr_Plus_3_start1848449_276bp_NA		23.7503	24.1063	23.3195	22.647	24.0885
HVO_2006_679AA_Chr_Plus_3_start1850276_2040bp_NA			24.8501			24.2064
HVO_2008_585AA_Chr_Plus_3_start1853807_1758bp_arcS				25.0239	24.4338
HVO_2040_306AA_Chr_Plus_2_start1885450_921bp_NA				24.0058	24.4352
HVO_2048_359AA_Chr_Plus_2_start1894729_1080bp_agl9		26.6241	26.5585	24.8901
HVO_2049_307AA_Chr_Plus_3_start1895852_924bp_agl10			25.4453	25.1004	24.7422	25.9016
HVO_2052_586AA_Chr_Plus_3_start1899299_1761bp_NA	25.2208	24.8802	24.531	23.8838	23.5528	24.8822
HVO_2053_378AA_Chr_Plus_1_start1901184_1137bp_agl5				23.1248	23.0959
HVO_2057_357AA_Chr_Plus_3_start1905983_1074bp_agl11			21.8317	26.1598	26.0079
HVO_2059_310AA_Chr_Plus_3_start1908182_933bp_agl12				28.1683	27.5265
HVO_2060_156AA_Chr_Plus_3_start1909115_471bp_agl8				24.4987	23.9127
HVO_2066_402AA_Chr_Plus_3_start1914011_1209bp_NA		25.1396	28.4439			30.3434
HVO_2071_524AA_Chr_Plus_2_start1921888_1575bp_NA			25.894			25.2184
HVO_2072_827AA_Chr_Plus_2_start1923913_2484bp_csg	25.7793	25.2715	25.6089	24.548	24.3417	25.939
HVO_2082_396AA_Chr_Plus_2_start1941436_1191bp_NA	23.977			24.374	23.4572
HVO_2130_272AA_Chr_Plus_1_start1995516_819bp_NA	23.2586		22.6548	25.4363	25.2967	22.2855
HVO_2153_385AA_Chr_Plus_2_start2015968_1158bp_NA	28.8269	28.3429	27.564	27.0916	25.1046	27.2464
HVO_2160_2257AA_Chr_Plus_1_start2025177_6774bp_NA	25.4292	25.005	26.0299	23.7378	23.5605	26.5572
HVO_2163_249AA_Chr_Plus_1_start2033868_750bp_NA	24.5809	25.0774	24.9467	26.1354	26.1775	24.5644
HVO_2165_429AA_Chr_Plus_3_start2035838_1290bp_NA	24.4549	24.3971	24.4974	24.5304	24.5752	24.6377
HVO_2168_329AA_Chr_Plus_1_start2038488_990bp_moxR3				22.5813	24.1562
HVO_2172_741AA_Chr_Plus_3_start2042687_2226bp_NA			24.9745			25.1552
HVO_2180_231AA_Chr_Plus_1_start2050770_696bp_NA	25.4894	25.5615	25.207	25.2922		25.2247
HVO_2186_277AA_Chr_Plus_1_start2055102_834bp_NA	25.6761		26.3275		24.0256	26.2566
HVO_2187_360AA_Chr_Plus_1_start2056014_1083bp_NA				26.5406	26.3751
HVO_2190_473AA_Chr_Plus_2_start2058817_1422bp_NA	27.1175	26.2411	26.8152	26.6667	26.5556	26.0255
HVO_2207_197AA_Chr_Plus_3_start2074586_594bp_tmk				25.269	25.2947
HVO_2211_227AA_Chr_Plus_3_start2077064_684bp_trkA4				26.2531	26.3618	24.5807
HVO_2223_325AA_Chr_Plus_2_start2087596_978bp_NA	24.8511	26.61	23.9352			24.6274
HVO_2256_462AA_Chr_Plus_2_start2115430_1389bp_NA			23.5588	27.1248	26.1832	23.5688
HVO_2265_117AA_Chr_Plus_2_start2122933_354bp_NA	28.104	27.7319	25.7635			25.151
HVO_2266_493AA_Chr_Plus_3_start2123279_1482bp_NA				22.8656	22.2584
HVO_2267_385AA_Chr_Plus_1_start2124744_1158bp_NA				25.3177	25.1304	26.0328
HVO_2269_740AA_Chr_Plus_2_start2126758_2223bp_rmeR				25.2639	24.921
HVO_2270_464AA_Chr_Plus_1_start2128977_1395bp_rmeM				26.2498	26.1353
HVO_2288_509AA_Chr_Plus_2_start2153749_1530bp_NA	25.0447	25.3635	25.4119			25.6376
HVO_2304_406AA_Chr_Plus_3_start2172194_1221bp_moeA1				23.578	23.5605
HVO_2336_302AA_Chr_Plus_3_start2201120_909bp_pdxS				24.0531	24.2656	17.258
HVO_2344_302AA_Chr_Plus_1_start2210016_909bp_NA				24.118	24.0464
HVO_2345_413AA_Chr_Plus_1_start2211216_1242bp_NA				26.2179	26.7238
HVO_2348_308AA_Chr_Plus_2_start2213527_927bp_mptA				26.7968	27.4274	22.8531
HVO_2351_194AA_Chr_Plus_1_start2217222_585bp_fxsA	23.5367		24.5814	21.8471		24.6586
HVO_2361_1082AA_Chr_Plus_1_start2223975_3249bp_carB		22.6686	24.7368	27.5646	27.3917	24.2401
HVO_2373_125AA_Chr_Plus_3_start2237561_378bp_rps8e	30.1062	30.0222	28.5093	27.8417	26.7143	28.4169
HVO_2375_345AA_Chr_Plus_2_start2239456_1038bp_pstS1	24.5174	23.9064	24.583	22.5154		23.7503
HVO_2376_319AA_Chr_Plus_2_start2240557_960bp_pstC1	28.5586	28.0809	27.7266	27.1778	26.6809	28.1581
HVO_2377_542AA_Chr_Plus_3_start2241518_1629bp_pstA1	25.4968	25.703	24.8912	23.8495	23.3992	25.0341
HVO_2378_296AA_Chr_Plus_3_start2243156_891bp_pstB1	26.8986	26.2124	26.0926	26.5062	26.0819	26.5363
HVO_2379_226AA_Chr_Plus_3_start2244236_681bp_phoU3	21.5702			21.2217	22.044
HVO_2381_493AA_Chr_Plus_2_start2247433_1482bp_NA			26.8692	25.1096	24.7486	24.7318
HVO_2383_229AA_Chr_Plus_3_start2249984_690bp_radB	23.2706	23.7096	24.0152	25.3278	24.8922	23.4388
HVO_2397_368AA_Chr_Plus_2_start2265616_1107bp_znuA1	24.2014	21.5776	21.4111	23.9917	23.2826	21.4987
HVO_2413_420AA_Chr_Plus_2_start2281831_1263bp_tef1a2		23.3536	22.7718	25.8875	26.0372	23.4254
HVO_2419_445AA_Chr_Plus_2_start2288857_1338bp_hmgB				25.5115	25.2206
HVO_2427_488AA_Chr_Plus_2_start2295031_1467bp_rfcB	21.4781	22.9296	23.6966	25.7787	25.4985	23.7517
HVO_2428_353AA_Chr_Plus_3_start2296586_1062bp_adh1				27.6321	27.8641
HVO_2435_368AA_Chr_Plus_3_start2303258_1107bp_NA				21.9662	22.5301
HVO_2436_751AA_Chr_Plus_2_start2304496_2256bp_maeB2				23.9699	26.0431
HVO_2448_327AA_Chr_Plus_2_start2316814_984bp_NA		26.9754		25.0987	24.5462	23.8509
HVO_2449A_62AA_Chr_Plus_1_start2318472_189bp_NA			25.0247			24.3618
HVO_2459_49AA_Chr_Plus_2_start2328634_150bp_NA	23.6519	24.6133	24.4915	25.6881		24.21
HVO_2467_321AA_Chr_Plus_3_start2336471_966bp_qor3				24.9323	24.7848
HVO_2470_472AA_Chr_Plus_2_start2340025_1419bp_NA	23.4314	24.6262	24.4631		27.0556
HVO_2483_337AA_Chr_Plus_1_start2351220_1014bp_NA				25.5235	25.3446
HVO_2492_94AA_Chr_Plus_1_start2359002_285bp_NA	23.1185	23.4105	24.3579
HVO_2499_156AA_Chr_Plus_2_start2364709_471bp_NA				23.8421	24.4203
HVO_2500_748AA_Chr_Plus_1_start2365176_2247bp_cat2	25.7434	25.144	25.2113	24.1183	23.2563	25.6314
HVO_2501_316AA_Chr_Plus_2_start2367604_951bp_NA			22.3561	23.5223	23.5863	23.0337
HVO_2508_360AA_Chr_Plus_3_start2373656_1083bp_carA				27.9888	27.9235
HVO_2516_526AA_Chr_Plus_1_start2380794_1581bp_gpmI				25.8221	25.8934
HVO_2529_230AA_Chr_Plus_3_start2395826_693bp_NA				26.2786	26.1337
HVO_2583_403AA_Chr_Plus_2_start2434849_1212bp_hmgA		28.19		23.2858	23.713
HVO_2600_296AA_Chr_Plus_1_start2449767_891bp_map				27.5181	27.5817
HVO_2602_311AA_Chr_Plus_3_start2451389_936bp_NA	23.2296	23.1473				22.8491
HVO_2606_437AA_Chr_Plus_3_start2455085_1314bp_NA	26.4305	27.2313	26.7264	27.1998	26.4291	26.875
HVO_2614_242AA_Chr_Plus_1_start2462016_729bp_udp2				25.7484	25.3257
HVO_2617_403AA_Chr_Plus_1_start2465565_1212bp_NA	24.8057	24.8444	25.394	23.3184	23.952	25.5339
HVO_2618_501AA_Chr_Plus_3_start2466776_1506bp_NA	25.681	26.0319	26.401	25.4459	25.5046	26.3939
HVO_2621_897AA_Chr_Plus_3_start2469881_2694bp_ppc			23.0399			22.6841
HVO_2624_549AA_Chr_Plus_2_start2474617_1650bp_pyrG	23.4926			25.5457	25.7108
HVO_2625_305AA_Chr_Plus_1_start2476266_918bp_guaAb		23.5203	23.7022	28.6	28.357	23.3779
HVO_2636_276AA_Chr_Plus_1_start2485152_831bp_pspA	24.8021	23.3686	23.7656	25.6688	25.8357	24.2722
HVO_2645_194AA_Chr_Plus_2_start2493529_585bp_moaB				23.0741	23.654
HVO_2646_584AA_Chr_Plus_2_start2494210_1755bp_ilvD		23.2493	23.8465	27.8108	27.3839	24.3133
HVO_2650_461AA_Chr_Plus_2_start2497966_1386bp_NA				23.8119	25.6604	23.7169
HVO_2671_395AA_Chr_Plus_1_start2521275_1188bp_NA		23.2134	23.2839	25.876	27.8352
HVO_2677_82AA_Chr_Plus_2_start2526916_249bp_NA	24.2085	24.708		22.3508	24.4798	24.4993
HVO_2679_247AA_Chr_Plus_2_start2527654_744bp_NA	28.8779	29.2604	29.63	27.9301	26.8012	29.7093
HVO_2684_135AA_Chr_Plus_2_start2531839_408bp_NA		23.6493	23.8529	24.821		24.943
HVO_2688_353AA_Chr_Plus_3_start2534459_1062bp_trmB				25.3589	26.4031
HVO_2712_486AA_Chr_Plus_3_start2557868_1461bp_rtcB				24.1562	24.2057
HVO_2724_450AA_Chr_Plus_1_start2568561_1353bp_rnj	23.8685	25.2019	24.2584	26.1087	25.8579	24.6904
HVO_2725_348AA_Chr_Plus_3_start2569913_1047bp_idsA1				25.5131	25.806	22.7287
HVO_2726_585AA_Chr_Plus_3_start2571149_1758bp_gltS				25.6862	25.0936
HVO_2737_120AA_Chr_Plus_3_start2583344_363bp_rpl8e	24.7159	22.1264	24.1523	24.276	23.8068	19.6165
HVO_2738_74AA_Chr_Plus_3_start2583713_225bp_rps28e	25.0137	24.7685	23.3756	25.2978		24.1755
HVO_2750_386AA_Chr_Plus_1_start2591232_1161bp_metB1				24.8933	25.2299
HVO_2751_85AA_Chr_Plus_2_start2592523_258bp_NA	27.384	27.1948	28.5488	26.2209	24.2321	27.3703
HVO_2769_75AA_Chr_Plus_3_start2610746_228bp_NA	22.1898	22.2524	22.6642			22.1433
HVO_2786_115AA_Chr_Plus_1_start2620578_348bp_trxA5				23.6051	23.2866
HVO_2790_346AA_Chr_Plus_2_start2623372_1041bp_apbC1				25.0563	25.351	22.305
HVO_2796_106AA_Chr_Plus_1_start2627685_321bp_NA	26.7637	25.9165	26.4937	25.6731	25.9686	26.6749
HVO_2798_437AA_Chr_Plus_1_start2628921_1314bp_livJ3	25.0773	24.4993	25.0796	22.7336	22.3472	24.772
HVO_2813_453AA_Chr_Plus_2_start2642590_1362bp_NA				26.9145	26.0587
HVO_2862_415AA_Chr_Plus_1_start2700600_1248bp_glyA1	22.5523	23.5603	23.8943	28.0349	28.3924	24.7623
HVO_2865_297AA_Chr_Plus_1_start2702913_894bp_folD				25.1695	25.731
HVO_2876_138AA_Chr_Plus_3_start2712698_417bp_NA	29.8112	29.8836	29.725	29.2155	28.4165	29.8556
HVO_2879_332AA_Chr_Plus_2_start2715148_999bp_NA		21.8707		25.0151	25.387
HVO_2899_87AA_Chr_Plus_1_start2736510_264bp_bolA			24.4129			24.4538
HVO_2900_469AA_Chr_Plus_1_start2736921_1410bp_fumC	26.5559	23.7218	24.2891	25.951	26.1036	24.505
HVO_2902_624AA_Chr_Plus_1_start2738778_1875bp_gatE				25.257	25.2995
HVO_2908_379AA_Chr_Plus_2_start2744356_1140bp_folP2				23.359	23.9769
HVO_2916_252AA_Chr_Plus_3_start2751545_759bp_NA			25.1326	27.1128	28.041	25.4531
HVO_2918_332AA_Chr_Plus_2_start2753026_999bp_hts				25.73	25.462
HVO_2922_60AA_Chr_Plus_1_start2755914_183bp_NA				25.1043	23.6107
HVO_2958_368AA_Chr_Plus_3_start2794100_1107bp_oadhA1				25.525	26.0958
HVO_2959_327AA_Chr_Plus_2_start2795203_984bp_oadhB1				26.6709	26.988
HVO_2960_521AA_Chr_Plus_2_start2796190_1566bp_dsa1				23.7226	24.21	21.7789
HVO_2968_525AA_Chr_Plus_3_start2802350_1578bp_serA3	23.1479	24.7315	24.9457	29.7488	29.2852	25.8415
HVO_2981_226AA_Chr_Plus_2_start2813950_681bp_upp			20.8903	25.4564	25.4921
HVO_2989_454AA_Chr_Plus_2_start2819632_1365bp_pmm4			24.5618	26.0046	26.0003
HVO_3000_699AA_Chr_Plus_2_start2831155_2100bp_ligN				25.6611	25.6688
HVO_3008_201AA_Chr_Plus_1_start2840553_606bp_NA		26.0674	25.8229	26.5654
HVO_C0042_1274AA_pHV1_Plus_1_start38529_3825bp_NA	23.145				26.6592
HVO_C0074_690AA_pHV1_Plus_1_start72312_2073bp_dppDF16	24.4578	23.1404			24.7994
HVO_B0001_410AA_pHV3_Plus_1_start201_1233bp_orc6				24.435	24.1061
HVO_B0021_644AA_pHV3_Plus_3_start20822_1935bp_dppA10	22.8249	24.0586	25.9226	23.2934	22.711	25.1222
HVO_B0024_705AA_pHV3_Plus_1_start24717_2118bp_dppDF10				24.9391	27.6331
HVO_B0114_252AA_pHV3_Plus_1_start127509_759bp_NA	23.3461	22.5341		25.5268	25.164
HVO_B0117_208AA_pHV3_Plus_3_start130859_627bp_NA				23.1929	23.0632
HVO_B0118_644AA_pHV3_Plus_3_start131576_1935bp_sph2			22.1478	26.8332	27.195
HVO_B0144_401AA_pHV3_Plus_3_start161105_1206bp_NA	24.353	25.5277	26.2022	22.8017	21.2197	26.8329
HVO_B0149_533AA_pHV3_Plus_2_start165739_1602bp_ohyA		22.2081	23.0795	23.9697	24.0357	22.6996
HVO_B0154_1301AA_pHV3_Plus_3_start175343_3906bp_NA				24.7881	24.956
HVO_B0183_245AA_pHV3_Plus_3_start212651_738bp_NA	24.1628			25.0473	24.3976
HVO_B0200_436AA_pHV3_Plus_3_start231494_1311bp_aceB2	31.3231	31.0672	30.7598	30.7009	30.1311	30.6654
HVO_B0217_476AA_pHV3_Plus_3_start256568_1431bp_livJ6	22.1997	22.4015	23.373	21.7803		22.1798
HVO_B0228_459AA_pHV3_Plus_2_start269467_1380bp_tsgA9		24.4471	25.3808	23.8585		24.5937
HVO_B0248_254AA_pHV3_Plus_3_start295154_765bp_NA	24.2841			25.603	26.3882	22.6309
HVO_B0253_267AA_pHV3_Plus_1_start300525_804bp_suhB3				23.3053	22.8775
HVO_B0268_340AA_pHV3_Plus_3_start320684_1023bp_NA		23.81		24.7425	25.0449
HVO_B0292_489AA_pHV3_Plus_2_start340588_1470bp_ugpB	26.0835	26.7068	26.3685	23.6351	24.5083	26.165
HVO_B0352_117AA_pHV3_Plus_1_start406887_354bp_NA				26.7711	26.2649
HVO_B0376_336AA_pHV3_Plus_3_start430739_1011bp_NA				24.088	24.6258
HVO_B0382_188AA_pHV3_Plus_2_start436747_567bp_tbp3				24.5667	23.9484
HVO_A0049_448AA_pHV4_Plus_2_start43972_1347bp_NA	25.8138	25.2491	25.7474	25.3399	25.2129	25.9944
HVO_A0085_486AA_pHV4_Plus_1_start85338_1461bp_NA	26.8853	26.921	26.07	26.9106	25.0792	26.0916
HVO_A0150_354AA_pHV4_Plus_1_start148020_1065bp_trmB1				23.563	22.9215
HVO_A0162_488AA_pHV4_Plus_2_start164170_1467bp_NA	23.0285	23.292	24.2962		23.232	23.5172
HVO_A0169_305AA_pHV4_Plus_3_start170366_918bp_NA		22.7931				22.4021
HVO_A0174_488AA_pHV4_Plus_1_start175476_1467bp_secY2	26.8807	29.1712	28.2686			29.3072
HVO_A0175_793AA_pHV4_Plus_1_start177120_2382bp_cat3	26.4879	26.8038	26.9353			27.3901
HVO_A0206_717AA_pHV4_Plus_3_start208772_2154bp_cas8b	25.7035	25.3346	25.1877	27.8908	27.8592	24.9093
HVO_A0207_340AA_pHV4_Plus_2_start210946_1023bp_cas7	24.3629	23.7621	25.0249	27.328	26.6964	24.6405
HVO_A0208_265AA_pHV4_Plus_3_start211979_798bp_cas5	28.187	28.1124	28.3152	29.27	28.8873	27.5608
HVO_A0268_446AA_pHV4_Plus_2_start272548_1341bp_NA				25.2535	24.6231
HVO_A0274_267AA_pHV4_Plus_1_start280224_804bp_suhB2				24.7666	25.3247
HVO_A0283_450AA_pHV4_Plus_1_start291900_1353bp_tsgA5	25.3727	25.1672	26.1304	26.1841	25.475	25.6883
HVO_A0335_229AA_pHV4_Plus_2_start346018_690bp_NA		22.3325		22.2106
HVO_A0350_213AA_pHV4_Plus_2_start363010_642bp_NA	26.0933	26.8474	28.1898	25.6504	25.9071	26.9508
HVO_A0380_563AA_pHV4_Plus_1_start391212_1692bp_dppA8	25.3103	25.0886	26.1795		26.0455	26.4114
HVO_A0432_382AA_pHV4_Plus_1_start440280_1149bp_NA	22.6154			22.2732
HVO_A0451_641AA_pHV4_Plus_1_start458433_1926bp_NA	25.8259	25.7623	25.8348			25.9043
HVO_A0477_396AA_pHV4_Plus_3_start483383_1191bp_pstS2	25.0807	26.1223	23.3819	25.1587	23.5664	21.9566
HVO_A0510_147AA_pHV4_Plus_1_start515499_444bp_NA		25.9817	25.9598
HVO_A0547_333AA_pHV4_Plus_2_start548509_1002bp_NA				25.3706	26.1927
HVO_A0553_512AA_pHV4_Plus_3_start555608_1539bp_cbiP				23.2706	22.773
HVO_A0576_435AA_pHV4_Plus_2_start580417_1308bp_livJ5		23.2808		24.7129	24.9191
HVO_A0629_548AA_pHV4_Plus_3_start627071_1647bp_NA	22.365	21.8757	22.7068
HVO_A0631_122AA_pHV4_Plus_3_start629390_369bp_NA	25.2674			26.3673	26.2745
HVO_A0636_158AA_pHV4_Plus_1_start633990_477bp_ybaK				23.7804	24.7275
Biognosys|iRT-Kit_WR_fusion	22.431		22.5067	22.5298		22.4183

## Sheet: 4B_SNFraction_QuantValues
	maxLFQ value
Protein	WT R1	WT R2	WT R3	cdrS CRISPRi#2 R1	cdrS CRISPRi#2 R2	cdrS CRISPRi#2 R3
HVO_0002_287AA_Chr_Minus_2_start2863_864bp_sec11b		19.2529	21.8684	20.7289	21.2069	21.7048
HVO_0011_190AA_Chr_Minus_1_start11528_573bp_purO	23.9074	24.0609	23.4109	24.3018	23.9154	23.9432
HVO_0013_164AA_Chr_Minus_2_start12391_495bp_cgi121	25.2428	25.3289
HVO_0014_827AA_Chr_Minus_3_start14871_2484bp_hel308a	23.5163	23.6738	23.5033	22.8359	23.0054	23.5309
HVO_0017_192AA_Chr_Minus_2_start16936_579bp_NA	24.3402	23.7389	24.4374	23.4633	24.2078	24.0231
HVO_0024_258AA_Chr_Minus_3_start24186_777bp_tssA2	28.3845	28.8964	28.0503	28.4554	27.3173	26.2939
HVO_0028_89AA_Chr_Minus_3_start28101_270bp_NA	26.0322	25.3828	26.1487	26.0982	24.4811	26.093
HVO_0034_164AA_Chr_Minus_2_start33238_495bp_NA	20.4867	21.7364	20.4246	21.16	23.0196	20.281
HVO_0035_396AA_Chr_Minus_2_start34879_1191bp_NA	22.1111	21.6917	22.168	22.3502	21.9506	23.0224
HVO_0038_458AA_Chr_Minus_3_start37152_1377bp_cyc1	22.1201	22.145	22.3242	22.3664	22.4398
HVO_0041_299AA_Chr_Minus_3_start40992_900bp_argF	23.9233	22.6535	23.6561	23.1838	23.1027	22.0214
HVO_0042_381AA_Chr_Minus_1_start42221_1146bp_argE	23.2442	23.6115	22.9232	22.7428	20.8098	27.8172
HVO_0043_378AA_Chr_Minus_2_start43354_1137bp_argD	25.2236	25.7696	25.155	24.5544	24.4173	22.3226
HVO_0044_327AA_Chr_Minus_3_start44334_984bp_argB	25.8536	25.6612	25.5057	25.2843	25.1404	24.486
HVO_0045_347AA_Chr_Minus_3_start45432_1044bp_argC	25.0093	25.4982	25.2314	24.8688	24.4964	23.4977
HVO_0046_291AA_Chr_Minus_1_start46304_876bp_argX	24.7722	25.3994	24.7447	24.7554	24.4373	21.7017
HVO_0048_488AA_Chr_Minus_1_start48272_1467bp_argH	24.156	23.9377	23.9917	23.9169	23.8058	24.0799
HVO_0049_405AA_Chr_Minus_3_start49491_1218bp_argG	25.0715	26.3234	25.3276	25.4585	24.9583	22.9764
HVO_0052_161AA_Chr_Minus_3_start51675_486bp_NA	23.964	22.8991	23.4271	23.5059	22.7009	23.4924
HVO_0054_594AA_Chr_Minus_2_start54112_1785bp_glyS	25.5219	25.8972	25.418	25.571	25.2817	24.9726
HVO_0055_284AA_Chr_Minus_1_start54959_855bp_NA	26.0396	25.3438	26.0058	25.8927	25.8018	25.6091
HVO_0056_192AA_Chr_Minus_1_start55670_579bp_NA	23.8832	23.9703	23.9036	23.6444	23.6136	23.3838
HVO_0058_444AA_Chr_Minus_1_start57515_1335bp_dppF1	23.3891	23.6406	23.8656	24.0767	23.4338	23.2997
HVO_0059_359AA_Chr_Minus_2_start58591_1080bp_dppD1	23.6011	23.2881	23.7739	23.6115	23.4753	23.2381
HVO_0060_479AA_Chr_Minus_3_start60027_1440bp_dppC1	23.0765	23.777	23.9768	23.4859	24.3804	24.3866
HVO_0062_612AA_Chr_Minus_1_start63134_1839bp_dppA1	25.159	25.5133	25.7013	25.9288	26.0478	25.9651
HVO_0069_515AA_Chr_Minus_2_start72082_1548bp_NA	23.5727	23.5731	23.8388	23.4686	23.9923	23.4806
HVO_0070_125AA_Chr_Minus_2_start72538_378bp_NA	24.1321	23.6742	24.2122	24.0948	24.3382	22.8908
HVO_0071_105AA_Chr_Minus_3_start72900_318bp_NA	24.9219	25.2698	24.521	25.3314	24.8693	24.1118
HVO_0077_293AA_Chr_Minus_1_start79070_882bp_sirA	23.9806	24.0676	24.0218	23.5685	23.9587
HVO_0078_363AA_Chr_Minus_3_start80163_1092bp_hemC	24.1068	23.3969	24.1368	23.6971	24.0492	23.268
HVO_0081_445AA_Chr_Minus_2_start82339_1338bp_hemL	24.7932	24.9314	24.7331	24.8202	24.6595	23.1154
HVO_0083_123AA_Chr_Minus_1_start83753_372bp_NA	25.1161	25.0015	25.0994	25.1755	25.2255	27.879
HVO_0084_456AA_Chr_Minus_1_start85127_1371bp_amt1		22.8651	22.4228	22.4206	22.9399
HVO_0085_119AA_Chr_Minus_3_start85866_360bp_NA	23.7504	24.2475	23.6002	23.9774	23.9592	28.608
HVO_0087_327AA_Chr_Minus_3_start88608_984bp_hemB	25.4514	25.2757	25.3302	25.2182	25.015	25.3551
HVO_0093_335AA_Chr_Minus_1_start91928_1008bp_NA	23.2646			23.3105
HVO_0100_375AA_Chr_Minus_2_start99214_1128bp_NA	20.6254		20.9178	20.6005	21.2571
HVO_0101_212AA_Chr_Minus_3_start99930_639bp_gptA1	23.9			23.2354
HVO_0107_142AA_Chr_Minus_2_start105133_429bp_iscU	24.5018	24.0816	24.1489	24.1656	24.241	23.7045
HVO_0109_426AA_Chr_Minus_1_start107147_1281bp_sufS1	24.7624	24.9974	24.6881	24.6748	24.4699	23.8025
HVO_0112_246AA_Chr_Minus_2_start109462_741bp_NA	23.2604	23.7765	23.0137	22.4211	23.0964	23.1228
HVO_0122_324AA_Chr_Minus_1_start115805_975bp_serA1		22.2753	21.578	23.9978		23.5265
HVO_0127_138AA_Chr_Minus_3_start120090_417bp_NA	22.2833	23.0269	22.8212	22.9047	22.581	21.4275
HVO_0128_189AA_Chr_Minus_1_start120662_570bp_NA	23.8199	23.6888	23.5799	23.7806	23.7656	23.2501
HVO_0133_560AA_Chr_Minus_1_start124769_1683bp_ths1	24.9541	25.9441	25.7019	26.1558	26.5732	24.4788
HVO_0134_180AA_Chr_Minus_1_start125534_543bp_dim2	22.0608	22.1087	23.4549	22.8623
HVO_0135_290AA_Chr_Minus_1_start126500_873bp_rio1	22.551	21.3458	22.2597	21.7102	22.292
HVO_0136_96AA_Chr_Minus_2_start126892_291bp_tif1A1	24.0808	25.4634	24.0579	24.6784	23.7167	23.349
HVO_0138_328AA_Chr_Minus_2_start129109_987bp_tyrS	25.0603	25.272	25.0375	25.1158	25.0466	24.4495
HVO_0140_689AA_Chr_Minus_3_start131589_2070bp_NA	23.6184	23.2225	23.4213	22.6749	22.8842	22.2791
HVO_0161_281AA_Chr_Minus_3_start147666_846bp_hisG	24.6489	24.7929	25.0222	24.8679	24.8969	24.682
HVO_0168_110AA_Chr_Minus_1_start153350_333bp_NA		25.2494		25.1087
HVO_0173_366AA_Chr_Minus_1_start157052_1101bp_priL	23.9736	23.9934	23.9286	24.1754	23.8558
HVO_0175_247AA_Chr_Minus_2_start158671_744bp_pcnA	27.3625	27.1662	27.2985	27.2681	27.3295	25.8349
HVO_0184_58AA_Chr_Minus_1_start165506_177bp_NA	23.1148	23.8456	23.4657	23.4985	23.9537	23.4668
HVO_0185_718AA_Chr_Minus_2_start167782_2157bp_tatCt	24.2698	24.1664	24.5687	24.2148	23.5826
HVO_0188_160AA_Chr_Minus_3_start170184_483bp_NA	22.9766	22.7455		22.8464	22.5675	22.4733
HVO_0190_298AA_Chr_Minus_1_start171839_897bp_NA	23.3956	20.6625	19.5223	23.4834	22.2588	21.283
HVO_0196_55AA_Chr_Minus_1_start177101_168bp_NA	22.6364	23.0721	23.0313	21.8242	22.6281	22.4441
HVO_0228_247AA_Chr_Minus_2_start207373_744bp_NA	23.67	23.9315	23.9576	24.5232	24.152
HVO_0230_138AA_Chr_Minus_2_start208762_417bp_hit1	23.6793	23.2071	22.9474	24.5253	23.3433	24.3161
HVO_0233_283AA_Chr_Minus_2_start210823_852bp_prsA	24.7004	25.0991	25.0553	24.7619	24.7517	23.0275
HVO_0239_456AA_Chr_Minus_3_start217314_1371bp_glnA	25.2586	25.8458	25.396	25.4972	25.9665	26.1876
HVO_0242_360AA_Chr_Minus_1_start219419_1083bp_pepB1	23.916	23.2896	23.915	23.1288	24.1184	21.4129
HVO_0250_471AA_Chr_Minus_3_start226647_1416bp_NA	20.722		20.5875	18.4872		18.7295
HVO_0283_684AA_Chr_Minus_1_start256130_2055bp_ashA	23.6239	23.2049	23.4407	23.3766	22.9033	22.334
HVO_0284_129AA_Chr_Minus_1_start256670_390bp_NA	22.7726	22.1035	22.6259	22.6007	22.5691	21.9153
HVO_0291_196AA_Chr_Minus_2_start261190_591bp_rpap3	24.5881	25.1454	24.5641	24.1956	23.7608	23.2086
HVO_0292_311AA_Chr_Minus_2_start262126_936bp_rpa3	24.2804	24.7145	24.3912	23.974	23.6291	22.8275
HVO_0296_261AA_Chr_Minus_2_start265126_786bp_NA	24.0913	23.9853	24.0112	23.7651	23.8108	23.7371
HVO_0297_164AA_Chr_Minus_2_start265732_495bp_tfx	23.9077	23.0508	23.3242	23.0358	23.2718	23.2714
HVO_0298_160AA_Chr_Minus_1_start266291_483bp_NA	24.3379	24.5629	24.3658	24.5305	24.106	23.6835
HVO_0303_280AA_Chr_Minus_2_start272254_843bp_idsA2	23.507	23.7089	22.1821	23.0931	22.2924
HVO_0304_317AA_Chr_Minus_2_start273511_954bp_etfA1	27.1012	26.2289	27.6043	27.475	26.9774	21.9696
HVO_0305_265AA_Chr_Minus_3_start274305_798bp_etfB1	24.623	24.422	24.3616	25.135	25.1169	24.4101
HVO_0306_392AA_Chr_Minus_3_start275553_1179bp_NA	21.1225		21.8321			22.9572
HVO_0309_207AA_Chr_Minus_1_start278303_624bp_menG	26.6919	26.6259	26.7127	26.4509	26.226	25.8281
HVO_0321_414AA_Chr_Minus_3_start291333_1245bp_arf1	24.5285	24.4932	24.662	24.3974	24.4991	22.3613
HVO_0324_587AA_Chr_Minus_3_start295200_1764bp_argS	24.4008	24.3176	24.2837	24.2891	23.9946	23.6044
HVO_0331_279AA_Chr_Minus_2_start301015_840bp_fadM1	21.943	22.5525	22.1191	22.334	22.3966
HVO_0338_324AA_Chr_Minus_2_start307537_975bp_NA	23.6135	23.3336	26.3911	26.5911	26.2325	23.9788
HVO_0388_439AA_Chr_Minus_3_start345018_1320bp_rnr	24.2749	24.3534	24.3092	24.4075	24.5217	23.8253
HVO_0391_226AA_Chr_Minus_1_start346805_681bp_NA	21.7682	23.0527
HVO_0397_365AA_Chr_Minus_3_start354480_1098bp_NA	24.3002	24.5896	24.5068	23.9653	24.3006	22.8631
HVO_0406_468AA_Chr_Minus_2_start363052_1407bp_aubA	24.6574	25.4754		25.2972
HVO_0407_124AA_Chr_Minus_3_start363423_375bp_NA	26.2941	26.2486	26.2388	26.3158	26.1625	25.6746
HVO_0409_203AA_Chr_Minus_2_start365260_612bp_ribE	25.2696	22.3285	24.5437	23.8165	23.5789	22.25
HVO_0415_616AA_Chr_Minus_3_start371091_1851bp_uvrD	23.9385	24.4598	23.9308	24.1103	23.9177	22.3602
HVO_0417_502AA_Chr_Minus_3_start373026_1509bp_cxp	24.5845	24.6778	24.8513	25.0987	24.9384	24.9086
HVO_0422_97AA_Chr_Minus_2_start380122_294bp_NA	24.8192	24.623	23.8801	24.6311	24.0527	24.1787
HVO_0428_149AA_Chr_Minus_1_start385526_450bp_NA				21.7956	21.8942
HVO_0429_173AA_Chr_Minus_1_start386129_522bp_amzA	23.9094	23.6654	24.339	24.1692	23.9567	24.3158
HVO_0435_100AA_Chr_Minus_1_start390353_303bp_hisE	24.6516	24.2789	24.399	24.4496	24.2402	24.3096
HVO_0437_54AA_Chr_Minus_3_start391260_165bp_secG	19.7872	18.5595	20.7723	22.1694	21.4072	21.546
HVO_0445_321AA_Chr_Minus_1_start395684_966bp_phnE1	22.2224	23.6362	24.0408	23.0092	22.8331	22.609
HVO_0446_267AA_Chr_Minus_3_start396477_804bp_phnC1	22.3987	22.2116	22.7736	21.9171	22.3482	20.5968
HVO_0454_331AA_Chr_Minus_2_start405001_996bp_ala	23.2328	23.3114	23.3162	23.2719	23.1581	23.3638
HVO_0455_557AA_Chr_Minus_1_start406973_1674bp_ths2	25.6062	26.3657	26.2843	26.7388	26.9978	25.2633
HVO_0459_128AA_Chr_Minus_3_start409047_387bp_ridA1	28.7339	28.6985	28.8652	28.8787	28.9748	28.5744
HVO_0462_474AA_Chr_Minus_2_start411793_1425bp_cydA	20.9612	20.0768	20.0568	19.9111	21.9137
HVO_0464_403AA_Chr_Minus_1_start413600_1212bp_ilvA1	21.6249	21.3889	21.5699	21.8721	21.9444	20.1438
HVO_0466_379AA_Chr_Minus_3_start416598_1140bp_citZ	26.4589	26.4683	27.1733	27.2565	27.1451	26.2515
HVO_0475_312AA_Chr_Minus_2_start424564_939bp_NA	22.3994	22.32	22.6047	22.5805	22.0695
HVO_0476_218AA_Chr_Minus_2_start425317_657bp_NA	24.0932	23.8822	23.4756	24.5227	24.0795	23.3603
HVO_0477_319AA_Chr_Minus_2_start426415_960bp_pepB3	24.5577	24.8431	24.3488	25.0801	24.3797	24.1027
HVO_0480_401AA_Chr_Minus_1_start429851_1206bp_pgk	25.2977	25.1192	25.2061	25.0526	25.1308	24.6149
HVO_0481_350AA_Chr_Minus_1_start430979_1053bp_gap2	25.0655	25.3187	25.1349	24.2718	24.1692	23.4695
HVO_0483_290AA_Chr_Minus_1_start432506_873bp_NA	26.0532	26.073	26.2182	25.9838
HVO_0484_176AA_Chr_Minus_3_start433122_531bp_rpl16	25.2215	25.4507	25.2815	25.4576	25.3673	23.3236
HVO_0497_64AA_Chr_Minus_3_start440451_195bp_cspA1		24.8347	23.9514		24.9981
HVO_0508_148AA_Chr_Minus_3_start447285_447bp_NA	25.843	25.9162	25.8627	25.643	25.2157	25.1484
HVO_0510_113AA_Chr_Minus_3_start448179_342bp_mptD	23.8493	23.7712	24.0198	21.9469	21.4808
HVO_0521_459AA_Chr_Minus_1_start457715_1380bp_cca	23.7745	23.3722	23.4351	23.2494	23.4073
HVO_0541_938AA_Chr_Minus_1_start473552_2817bp_citB2	24.754	25.2739	25.1808	26.7173	25.961	24.797
HVO_0549_320AA_Chr_Minus_2_start480625_963bp_kdgK1	24.2635	25.2882	24.512	24.0202	24.0002	23.64
HVO_0551_735AA_Chr_Minus_3_start483357_2208bp_mutLb	22.3174	23.0089	22.5781	22.5097	22.2684	21.4955
HVO_0552_924AA_Chr_Minus_1_start486128_2775bp_mutS1b	22.6736	23.6561	22.6101	22.6313	22.4101	22.3236
HVO_0558_270AA_Chr_Minus_1_start494351_813bp_ubaA	24.515	24.4732	24.4995	24.0264	24.0665	23.8418
HVO_0561_196AA_Chr_Minus_3_start495816_591bp_rpl15e	25.0268	24.9937	23.5709	25.4431	23.492	25.4997
HVO_0564_432AA_Chr_Minus_2_start499357_1299bp_malE		19.8172	20.3306	20.5457		23.4833
HVO_0569_303AA_Chr_Minus_2_start507274_912bp_rio2	22.4528	22.9517	23.5735	22.8099	22.3992	20.5951
HVO_0570_351AA_Chr_Minus_1_start508865_1056bp_NA	20.8153	18.2542	21.0401			21.3239
HVO_0575_212AA_Chr_Minus_2_start513064_639bp_NA	27.1633	22.8329	27.4	26.8174	26.4944	27.8729
HVO_0577_71AA_Chr_Minus_2_start513793_216bp_NA	28.5717	28.4428	28.7116	23.741	24.3068
HVO_0579_214AA_Chr_Minus_2_start514855_645bp_NA		19.2394		19.6705
HVO_0581_400AA_Chr_Minus_1_start517343_1203bp_ftsZ2	26.0142	24.8184	25.7798	22.5258	22.2208	23.2613
HVO_0582_61AA_Chr_Minus_2_start517531_186bp_NA	23.7374	23.1206
HVO_0602_247AA_Chr_Minus_1_start533351_744bp_aroD1	24.5243	25.2273	24.8447	25.0104	25.229	25.5497
HVO_0639_316AA_Chr_Minus_3_start575469_951bp_moxR1	23.7863	22.3623	23.1638	23.7489	23.5193	23.7997
HVO_0644_512AA_Chr_Minus_1_start578780_1539bp_leuA1	24.4016	24.9272	24.2134	23.529	23.0138	22.3846
HVO_0650_87AA_Chr_Minus_1_start583484_264bp_NA	23.0625	23.1968	22.7271	23.1635	23.1075	23.0198
HVO_0651_127AA_Chr_Minus_1_start583868_384bp_pfdB	24.6128	23.8688	24.0058	24.4016	24.1566	22.8657
HVO_0653_44AA_Chr_Minus_2_start584317_135bp_rpoP			19.7622		21.095	19.8259
HVO_0654_89AA_Chr_Minus_1_start584621_270bp_rpl43e	25.7259	26.4648	25.9764	25.9407	25.5658	24.3358
HVO_0659_112AA_Chr_Minus_3_start589224_339bp_pth	23.4458	23.3096	23.6074	23.5967	23.7735	22.3471
HVO_0667_349AA_Chr_Minus_3_start596685_1050bp_NA			22.8568	22.8547	21.8786
HVO_0668_336AA_Chr_Minus_3_start597696_1011bp_oadhB3	24.6132	22.4111	25.3772	25.4594	24.7174	23.4114
HVO_0669_344AA_Chr_Minus_1_start598727_1035bp_oadhA3	24.2083	22.6868	24.915	25.2008	24.209	23.2739
HVO_0674_250AA_Chr_Minus_2_start602647_753bp_NA	23.7353	23.2893	23.361	23.3617	23.6545
HVO_0677_434AA_Chr_Minus_1_start605702_1305bp_aspS	25.6639	25.2567	25.6523	25.4703	25.5659	24.8018
HVO_0680_240AA_Chr_Minus_1_start608000_723bp_pcrB1	24.1172	24.1311	23.0999	23.8691	22.4386	22.7742
HVO_0681_840AA_Chr_Minus_2_start611629_2523bp_topA	23.7692	24.3308	23.8479	23.8703	23.5959	22.7037
HVO_0684_496AA_Chr_Minus_1_start614177_1491bp_gatB	25.0538	25.1524	25.0729	24.8559	24.9082	24.1154
HVO_0692_286AA_Chr_Minus_1_start623810_861bp_NA	23.8796	24.0854	23.88	24.0072	23.4891	22.8037
HVO_0694_237AA_Chr_Minus_1_start625706_714bp_gptA2	23.5395	23.7843	23.6462	23.6437	23.7675	23.037
HVO_0697_255AA_Chr_Minus_2_start627907_768bp_NA	22.6011	22.2136	23.0802	22.8669		23.4949
HVO_0699_266AA_Chr_Minus_1_start628958_801bp_tif2a	25.1708	25.4279	24.788	25.3909	25.0971	24.3671
HVO_0700_64AA_Chr_Minus_1_start629171_195bp_rps27e	25.0532	25.5519	24.4267	24.9632	24.4361	24.3457
HVO_0701_93AA_Chr_Minus_1_start629456_282bp_rpl42e	23.6791	23.113	21.9986	23.252	21.691	20.9876
HVO_0708_330AA_Chr_Minus_2_start635422_993bp_pabC	21.2328	21.0253	21.6064	20.5199	21.4441	19.5544
HVO_0710_504AA_Chr_Minus_1_start637649_1515bp_pabB	22.3207	21.5725	22.2789	21.6267	21.8569	19.3379
HVO_0711_216AA_Chr_Minus_1_start638414_651bp_NA	22.0421	21.8504	21.561	21.7018	21.6037	23.7021
HVO_0720_100AA_Chr_Minus_1_start645827_303bp_NA	23.5907	23.4321	22.9417	22.9067	23.0216	22.8711
HVO_0725_281AA_Chr_Minus_3_start650163_846bp_NA	25.4218	25.1679	24.9138	25.3411	25.2656	25.6929
HVO_0729_177AA_Chr_Minus_1_start653018_534bp_ipp	25.6896	25.3591	25.5748	25.7789	25.1799	25.2169
HVO_0732_197AA_Chr_Minus_2_start654895_594bp_rnhA2	21.8832	21.8532	21.1324	21.4553	22.181
HVO_0736_151AA_Chr_Minus_3_start658038_456bp_NA	21.9541	24.0274	24.2984	24.8133	24.1728	24.0121
HVO_0738_93AA_Chr_Minus_3_start659073_282bp_NA	24.388	24.7428	23.9564	23.8665	24.2748	23.9284
HVO_0741_582AA_Chr_Minus_2_start662599_1749bp_polX	22.3808	22.1803	22.9419	23.019	22.5916	22.6386
HVO_0745_360AA_Chr_Minus_1_start667052_1083bp_cetZ2	24.1732	23.262	24.1471	24.3013	23.9952	25.1291
HVO_0758_56AA_Chr_Minus_1_start680915_171bp_NA	24.7069	24.4314	24.3197	24.4493	24.3244	24.1695
HVO_0766_162AA_Chr_Minus_2_start688354_489bp_hsp20D	26.0731	25.3933	25.97	25.4716	25.6658	25.9482
HVO_0767_52AA_Chr_Minus_3_start688509_159bp_NA	24.0093	24.9222	22.6469	24.4506	24.3038	27.3675
HVO_0769_134AA_Chr_Minus_3_start690900_405bp_NA	26.8644	26.8523	26.5082	26.9961	26.4652	26.817
HVO_0772_90AA_Chr_Minus_2_start692932_273bp_NA	25.0179	25.0367	24.8042	24.9425	24.9519	24.5358
HVO_0775_274AA_Chr_Minus_1_start695891_825bp_NA	23.6364	24.0093	23.6221	24.2758	24.0965	21.5972
HVO_0782_181AA_Chr_Minus_2_start702334_546bp_nadM		23.8799	23.9668		23.9626	23.7249
HVO_0795_335AA_Chr_Minus_1_start715568_1008bp_tfb6	23.2805	22.2414	22.8501	22.4727	22.6637
HVO_0800_207AA_Chr_Minus_1_start720482_624bp_NA	21.9337	21.3383		22.8131
HVO_0801_424AA_Chr_Minus_3_start721839_1275bp_NA	22.9274	23.0043	23.2834	23.8056	23.4912	24.6684
HVO_0806_585AA_Chr_Minus_2_start726331_1758bp_pykA	25.0076	25.2102	25.127	24.6379	24.4894	24.4175
HVO_0809_740AA_Chr_Minus_2_start729463_2223bp_metS	24.2655	24.6662	24.471	24.3632	24.4447	24.1054
HVO_0810_188AA_Chr_Minus_3_start730320_567bp_NA			26.9958		26.8204
HVO_0811_357AA_Chr_Minus_3_start731442_1074bp_panD	23.5547	23.3885	23.3987		23.9274
HVO_0812_761AA_Chr_Minus_3_start733857_2286bp_ppsA	25.3674	25.579	25.4047	25.5112	25.8693	25.4445
HVO_0815_259AA_Chr_Minus_3_start735717_780bp_NA	24.9635	24.5239	23.999	23.9475	23.4157	24.0257
HVO_0817_425AA_Chr_Minus_1_start737861_1278bp_NA	24.1239	23.0254	24.4071	23.9758	24.4467	24.2163
HVO_0826_348AA_Chr_Minus_1_start746555_1047bp_NA	23.7425	23.708	23.72	23.8903	23.913	24.3337
HVO_0834_126AA_Chr_Minus_3_start752742_381bp_NA	25.6913		25.4512	25.4746	24.7226
HVO_0835_388AA_Chr_Minus_1_start753905_1167bp_acaB1	23.6573	22.0292	24.0063	23.53	23.3285	21.0759
HVO_0841_254AA_Chr_Minus_1_start758450_765bp_petD		22.6226	23.2156	23.1662	22.6668	20.4449
HVO_0843_129AA_Chr_Minus_3_start759648_390bp_NA	25.3673	25.2323	25.8805	25.5776	25.8146	25.6536
HVO_0844_212AA_Chr_Minus_1_start760286_639bp_hcpB	18.6031	19.5544	20.0483	20.0315	20.6842	17.4993
HVO_0845_276AA_Chr_Minus_3_start761202_831bp_NA		25.6706	25.2977	22.5528
HVO_0848_227AA_Chr_Minus_3_start762612_684bp_nthA	24.0325	24.1278	23.7501	23.9715	24.0004	22.8515
HVO_0850_405AA_Chr_Minus_1_start764156_1218bp_panA	24.7661	25.0895	24.8204	24.383	24.6998	23.8876
HVO_0868_329AA_Chr_Minus_1_start784856_990bp_NA	24.0207	23.4699	23.803			23.1351
HVO_0869_1511AA_Chr_Minus_1_start789500_4536bp_gltB	25.0807	25.6069	25.2759	25.2652	25.4862	24.1049
HVO_0870_488AA_Chr_Minus_3_start791124_1467bp_proS	24.6315	24.9284	24.7527	24.6715	24.66	23.714
HVO_0873_159AA_Chr_Minus_3_start792306_480bp_NA	24.1318	22.8975				23.5239
HVO_0878_268AA_Chr_Minus_1_start796781_807bp_nthB	22.6162	22.5117	22.3368	22.5405	22.3474	22.5026
HVO_0884_276AA_Chr_Minus_3_start801918_831bp_NA	23.9148	24.313	23.7821	24.356	24.3256	23.5068
HVO_0887_287AA_Chr_Minus_2_start803380_864bp_korB	25.4099	25.0234	25.7691	25.6374	25.5805	24.0422
HVO_0888_586AA_Chr_Minus_3_start805137_1761bp_korA	26.1827	25.8962	26.367	26.3892	26.3548	25.4083
HVO_0890_273AA_Chr_Minus_2_start806962_822bp_nosY	18.095		17.1537	18.9169
HVO_0892_641AA_Chr_Minus_2_start809728_1926bp_nosD	22.0813		22.7981		23.1796
HVO_0895_81AA_Chr_Minus_3_start814101_246bp_NA	21.8996	22.0292	21.7944	22.1528
HVO_0908_119AA_Chr_Minus_3_start826275_360bp_NA	25.1922	24.8936	25.3037	24.3486	23.8136
HVO_0909_121AA_Chr_Minus_3_start826743_366bp_NA	23.4274	22.5878	24.171	23.5284	23.8659	23.4558
HVO_0916_269AA_Chr_Minus_2_start833044_810bp_dph5	23.453	24.4503	24.2958	24.2142	24.0922
HVO_0929_328AA_Chr_Minus_3_start842064_987bp_trm5		23.3492			23.0368	22.9252
HVO_0932_147AA_Chr_Minus_2_start843988_444bp_NA	23.7766		23.7323
HVO_0937_146AA_Chr_Minus_3_start850977_441bp_NA	24.6604		23.9925	24.2382	23.2129	23.8129
HVO_0951_333AA_Chr_Minus_1_start861653_1002bp_NA	23.03	21.6721	22.675	21.6355	20.8278	24.9928
HVO_0952_231AA_Chr_Minus_2_start862537_696bp_cynT	19.3082	21.6478	22.0395	22.6132	21.8956	21.7427
HVO_0970_414AA_Chr_Minus_3_start880692_1245bp_rbcL	23.6455	23.3749	23.9546	23.7967	23.4572	22.8231
HVO_0972_173AA_Chr_Minus_1_start883490_522bp_pilA1	27.075	26.9221	27.8623	27.6234	28.4357	23.7044
HVO_0973_384AA_Chr_Minus_2_start884860_1155bp_aspC3	26.1631	26.333	26.356	26.049	26.1713	25.8157
HVO_0974_134AA_Chr_Minus_3_start885261_405bp_ribH	26.2961	26.4172	26.436	26.4477	26.0705	26.1655
HVO_0989_126AA_Chr_Minus_2_start900082_381bp_NA	24.8212	23.8707	24.7812	24.6579	24.0145	26.1073
HVO_0995_345AA_Chr_Minus_2_start905404_1038bp_NA	26.8638	26.1636	25.9277	26.5723	26.5136	26.0002
HVO_0999_378AA_Chr_Minus_1_start909338_1137bp_NA	24.7777	24.5147	24.4585	24.6483	24.8247	24.5069
HVO_1000_697AA_Chr_Minus_2_start911458_2094bp_acdA	24.912	25.2772	24.8469	24.9759	24.9173	24.6652
HVO_1004_94AA_Chr_Minus_1_start914231_285bp_NA	25.8865	25.9236	25.6807	26.6739	26.2099	25.0248
HVO_1006_317AA_Chr_Minus_1_start916070_954bp_NA		22.2969	22.3626	22.427	21.3995
HVO_1011_77AA_Chr_Minus_2_start920722_234bp_NA	25.3387	23.9141	24.5591	24.8085	24.05	25.2419
HVO_1020_419AA_Chr_Minus_2_start930880_1260bp_NA	23.8518	24.5033	24.1472	24.1282	24.0659	23.8581
HVO_1024_125AA_Chr_Minus_2_start934270_378bp_NA	24.6395	21.1238	24.4183	23.6195	24.5568	23.6669
HVO_1025_383AA_Chr_Minus_3_start935421_1152bp_acaB2	23.8545	24.2137	24.4885	24.1739	24.3609	23.6774
HVO_1027_90AA_Chr_Minus_2_start936811_273bp_tatAo	22.6737	21.4459	22.9258	22.1711	23.5814	18.6947
HVO_1031_342AA_Chr_Minus_2_start940519_1029bp_trxB1	25.3978	24.6147	24.9444	24.271	24.3153	23.212
HVO_1034_564AA_Chr_Minus_2_start945196_1695bp_pilB3	23.5157	23.0262	23.3774	23.2649	22.7628
HVO_1036_122AA_Chr_Minus_1_start946256_369bp_NA	24.9464	24.793	24.8607	25.3503	24.7722	24.1161
HVO_1040_379AA_Chr_Minus_3_start949818_1140bp_NA	18.9192	18.3734	19.5516	18.8376	18.777	18.6381
HVO_1043_186AA_Chr_Minus_3_start951924_561bp_NA	25.7438	24.8401	24.9671	25.4953	24.4788	25.1646
HVO_1044_270AA_Chr_Minus_2_start952876_813bp_hisF	26.6694	26.8589	26.7697	26.4394	26.6804	26.3678
HVO_1048_702AA_Chr_Minus_1_start956723_2109bp_purL	25.5214	25.5278	25.2509	25.0768	25.2124	25.6894
HVO_1052_332AA_Chr_Minus_1_start960344_999bp_tfb1	21.7069	21.9242	21.294	21.9192		21.9093
HVO_1058_445AA_Chr_Minus_2_start967672_1338bp_trkA2	23.3819	24.1775	24.1579	23.5111	24.0466	21.9387
HVO_1075_99AA_Chr_Minus_3_start981666_300bp_NA	25.2897	25.2589	25.3564	25.6334	25.4134	24.9156
HVO_1077_240AA_Chr_Minus_1_start983513_723bp_dph6	24.3487	24.7195	24.1016	23.3435	22.8729	23.4833
HVO_1079_325AA_Chr_Minus_2_start985642_978bp_NA	24.9154	24.9456	24.7281	24.6738	24.6574	23.8287
HVO_1080_188AA_Chr_Minus_3_start986346_567bp_NA	24.6927	24.3667	24.5977	24.6628	24.9383	24.4371
HVO_1081_114AA_Chr_Minus_1_start986858_345bp_grx3	25.5714	25.6971	25.0424	25.8861	25.529	25.1823
HVO_1082_210AA_Chr_Minus_2_start987574_633bp_pyrE1	26.5838	26.4679	26.4429	26.3638	26.1214	25.7623
HVO_1084_463AA_Chr_Minus_1_start990365_1392bp_purB	23.7125	23.8915	23.8641	23.0991	23.1662	23.104
HVO_1091_252AA_Chr_Minus_2_start998305_759bp_psmA1	25.389	25.2862	25.3771	24.7511	25.0388	23.5852
HVO_1093_208AA_Chr_Minus_2_start999427_627bp_NA	23.5609	23.5104	23.6503	23.676	23.7484	22.9243
HVO_1094_231AA_Chr_Minus_1_start1000106_696bp_rnp3	20.7886	20.9985	21.2286		20.9433
HVO_1097_288AA_Chr_Minus_3_start1002810_867bp_dapF	22.8745	24.115	22.7373	23.888	23.3758	21.0148
HVO_1099_280AA_Chr_Minus_2_start1004917_843bp_dapD	24.5934	25.0822	24.1407	24.1796	24.1185	24.135
HVO_1100_253AA_Chr_Minus_3_start1005675_762bp_dapB	25.9585	25.8528	25.8044	25.3399	24.9782	24.4656
HVO_1101_305AA_Chr_Minus_1_start1006589_918bp_dapA	24.4493	24.9005	24.3702	23.5956	23.4145	24.1443
HVO_1103_306AA_Chr_Minus_1_start1008407_921bp_NA	24.577		25.4149	25.6373	24.9466
HVO_1109_92AA_Chr_Minus_3_start1013178_279bp_srp19	22.6461	22.9076	22.5638	23.1152	22.5481	23.4458
HVO_1110_382AA_Chr_Minus_3_start1014423_1149bp_btuF	22.0215	21.6854	22.7566	21.5504	20.618	20.1735
HVO_1116_115AA_Chr_Minus_1_start1019618_348bp_NA			24.1322		23.2312
HVO_1123_349AA_Chr_Minus_1_start1024244_1050bp_trxB3	25.405	24.8822	25.2939	24.6613	25.1655	22.5141
HVO_1125_494AA_Chr_Minus_1_start1026173_1485bp_cysS	24.9187	24.8958	25.1309	25.1485	24.9498	22.4447
HVO_1127_164AA_Chr_Minus_2_start1028629_495bp_NA	22.0535	21.9009		23.5841	22.7719	23.2399
HVO_1130_193AA_Chr_Minus_3_start1031508_582bp_NA	21.5923	21.2521	21.856	21.4312	21.2246	22.0291
HVO_1131_61AA_Chr_Minus_2_start1031749_186bp_trm112	25.5185	24.2315	23.5137	23.8724	24.6811	25.9249
HVO_1132_443AA_Chr_Minus_2_start1033189_1332bp_purA	26.4141	26.3497	26.533	26.1593	26.151	25.6296
HVO_1134_757AA_Chr_Minus_2_start1036267_2274bp_NA	23.7476	23.3479	23.7185	23.3433	23.2345	22.4677
HVO_1145_220AA_Chr_Minus_1_start1046489_663bp_rps1e	25.7348	26.1888	25.6981	25.7821	25.6127	24.6394
HVO_1148_155AA_Chr_Minus_3_start1048314_468bp_rps15	25.8442	26.1637	25.3566	25.8931	25.5771	23.6439
HVO_1165_302AA_Chr_Minus_1_start1064564_909bp_mscS1	22.1971	23.0814	23.4266	22.054	21.8163
HVO_1166_82AA_Chr_Minus_2_start1064809_249bp_NA	24.1079	24.3311	24.0421	24.1631	24.2846	22.8686
HVO_1170_142AA_Chr_Minus_2_start1068031_429bp_NA	26.0119	25.288	25.2446	25.698	25.8723	25.3906
HVO_1172_315AA_Chr_Minus_1_start1069910_948bp_NA	25.6203	25.8953	25.6834	25.9355	25.6322	25.1692
HVO_1183_147AA_Chr_Minus_3_start1077651_444bp_NA		19.6072			21.9758	21.1676
HVO_1184_379AA_Chr_Minus_1_start1078964_1140bp_NA	20.8589	20.7243
HVO_1189_508AA_Chr_Minus_3_start1082415_1527bp_aldH2	26.2165	25.186	26.4695	25.5155	25.5683	24.9025
HVO_1191_279AA_Chr_Minus_2_start1084135_840bp_fadM2	25.7716	24.2532	25.6597	24.5637	24.5094	25.3922
HVO_1197_265AA_Chr_Minus_3_start1089684_798bp_NA	21.1846	21.0359			22.1366	21.6931
HVO_1198_145AA_Chr_Minus_3_start1090161_438bp_NA		21.8222	21.5965		22.156	20.1357
HVO_1212_246AA_Chr_Minus_1_start1102460_741bp_cirA	25.9061	25.7177	25.9936	25.5726	25.729	25.5128
HVO_1235_264AA_Chr_Minus_3_start1126857_795bp_cre2	23.6366		23.3392	22.2314	22.5032
HVO_1236_535AA_Chr_Minus_3_start1128534_1608bp_acs3	24.6125	23.5733	25.7207	24.9045	24.3715	23.0488
HVO_1241_223AA_Chr_Minus_2_start1134265_672bp_prrC	21.2858	21.6136	21.3801	20.8523	22.2634	22.9171
HVO_1243_230AA_Chr_Minus_1_start1136432_693bp_NA	24.4924		24.8715	24.1603	23.8219
HVO_1250_187AA_Chr_Minus_3_start1140447_564bp_NA	25.7533	26.6517	25.9764	25.9688	26.5042	25.8298
HVO_1257_338AA_Chr_Minus_1_start1145423_1017bp_moxR2	23.6145	23.1344	23.4319	23.9723	24.1452	24.4831
HVO_1264_217AA_Chr_Minus_1_start1154183_654bp_NA	21.6985	21.5301	21.5638	21.9771	21.5229	22.8406
HVO_1271_196AA_Chr_Minus_3_start1160487_591bp_NA	24.3333	24.0762	24.165	24.3337	24.3676	24.4851
HVO_1272_362AA_Chr_Minus_3_start1161729_1089bp_NA	21.298		22.5592	21.2669	21.0398
HVO_1273_498AA_Chr_Minus_3_start1163367_1497bp_guaB1	24.9795	24.7082	24.7743	24.4774	25.1707	24.6287
HVO_1282_125AA_Chr_Minus_2_start1170076_378bp_NA	24.4668	24.3501	24.8486	23.4789		23.8053
HVO_1284_261AA_Chr_Minus_2_start1171870_786bp_arfA	23.64	24.1403	23.2324	23.3262	23.7072
HVO_1289_132AA_Chr_Minus_1_start1174481_399bp_NA	25.3683	25.8224	25.2646	25.9735	25.7784	25.5863
HVO_1290_238AA_Chr_Minus_2_start1175296_717bp_NA	25.5772	25.4248	25.7666	25.926	25.9307	26.1047
HVO_1301_588AA_Chr_Minus_2_start1186432_1767bp_NA	23.7283	24.683	24.287	23.4578	24.173
HVO_1303_142AA_Chr_Minus_3_start1188336_429bp_NA	24.192	23.5861	24.1078	23.8584	23.9642	23.5152
HVO_1304_312AA_Chr_Minus_3_start1189392_939bp_porB	25.0595	24.6271	25.1463	24.8499	25.3138	24.5331
HVO_1305_631AA_Chr_Minus_3_start1191291_1896bp_porA	24.71	25.2381	25.0293	24.9605	25.1858	24.2271
HVO_1306_385AA_Chr_Minus_2_start1192648_1158bp_aroC	25.1031	24.89	24.9175	24.5597	24.6358	23.8518
HVO_1308_430AA_Chr_Minus_1_start1194953_1293bp_aroA	25.2359	23.4331	25.3456	25.0056	25.0581	24.8304
HVO_1311_281AA_Chr_Minus_3_start1198020_846bp_NA	24.9486	23.9146	25.6562	25.4271	25.0428	22.8612
HVO_1322_103AA_Chr_Minus_3_start1204770_312bp_aroQ	24.6811	24.2277	24.2671	24.1789	24.2374	23.4216
HVO_1323_289AA_Chr_Minus_1_start1205636_870bp_aroK	21.7517	25.6028	24.9063	25.5732	24.5426
HVO_1326_44AA_Chr_Minus_3_start1206627_135bp_NA	22.8251	21.5316	22.4013	22.7429		23.5628
HVO_1337_623AA_Chr_Minus_1_start1218026_1872bp_rpap1	23.9837	24.3673	24.0563	23.8466	23.7956	23.8709
HVO_1338_427AA_Chr_Minus_2_start1219306_1284bp_rpa1	23.8313	23.8936	24.0041	23.3874	23.467	23.4243
HVO_1340_375AA_Chr_Minus_1_start1220963_1128bp_NA	23.3886	21.6984	23.0246	22.7387	22.7949	23.3106
HVO_1347_175AA_Chr_Minus_3_start1225965_528bp_moaC	21.7696	21.9618	21.9281	21.9312	21.879	21.7626
HVO_1348_478AA_Chr_Minus_1_start1227398_1437bp_nnrDE	23.9997	23.7244	24.0931	23.9526	24.1242	24.1943
HVO_1354_580AA_Chr_Minus_3_start1234074_1743bp_mutS5b	23.0407	23.1032	23.1048	22.731	22.5808	22.3904
HVO_1358_130AA_Chr_Minus_2_start1238830_393bp_NA		21.3561	22.9788
HVO_1360_130AA_Chr_Minus_3_start1239633_393bp_NA	25.6328	25.3405	25.1564	25.8571	25.2552	25.4434
HVO_1368_267AA_Chr_Minus_2_start1245682_804bp_NA	24.8651	24.2666	24.5133	24.6664	24.3243	23.3509
HVO_1369_220AA_Chr_Minus_2_start1246504_663bp_NA	22.1127	22.0902	21.9036	21.9493
HVO_1370_444AA_Chr_Minus_2_start1247944_1335bp_proA	25.5932	25.612	25.6947	25.6352	25.5573	24.7979
HVO_1371_301AA_Chr_Minus_1_start1248842_906bp_proB	24.3866	25.4472	24.5239	24.2633	24.2727	23.1492
HVO_1372_257AA_Chr_Minus_3_start1249608_774bp_proC	24.5873	24.3915	24.7545	23.98	23.7377	23.646
HVO_1373_383AA_Chr_Minus_3_start1250865_1152bp_acd4	24.8134	23.6237	24.9927	24.4526	24.7962
HVO_1374_553AA_Chr_Minus_3_start1252617_1662bp_acs4	24.6929	23.4796	25.2564	24.7865	24.2347	22.9827
HVO_1375_614AA_Chr_Minus_1_start1254554_1845bp_menE	24.5405	28.6504	28.1587	27.7464	24.9492	27.6675
HVO_1380_558AA_Chr_Minus_1_start1258217_1677bp_mmcA2	24.8072	24.148	24.7367	24.8916	24.8918	22.2734
HVO_1385_106AA_Chr_Minus_3_start1261293_321bp_tfs1	23.5744	23.9608	23.2561	23.6255	22.3044	20.567
HVO_1387_257AA_Chr_Minus_2_start1262536_774bp_fadA1	23.3608	22.3102	23.8952	23.7219	23.3166	22.4411
HVO_1391_151AA_Chr_Minus_2_start1265395_456bp_NA	24.9055	24.7169	24.8413	24.6297	24.4101	22.828
HVO_1393_87AA_Chr_Minus_1_start1266212_264bp_NA	21.3827	22.1376	21.6919	21.7339	21.8885	20.1657
HVO_1396_471AA_Chr_Minus_2_start1271887_1416bp_NA	24.0115	24.1627	24.2268	23.9064	24.319	23.8366
HVO_1401_377AA_Chr_Minus_2_start1277308_1134bp_tsgA11	24.0236	24.3849	24.2846	24.2937	24.5212	24.5635
HVO_1402_453AA_Chr_Minus_1_start1278854_1362bp_pmm3	25.2154	24.9091	24.9579	24.4617	24.6911	25.3215
HVO_1407_225AA_Chr_Minus_2_start1281985_678bp_NA	23.7108	23.1417	23.7521	23.7846	23.8986	23.4915
HVO_1425_265AA_Chr_Minus_3_start1299027_798bp_NA	22.3048	20.9384	22.8017	22.0026
HVO_1440_107AA_Chr_Minus_3_start1311372_324bp_NA	25.2775	22.9131	25.2843	24.8242	25.2639	25.0611
HVO_1443_330AA_Chr_Minus_1_start1315379_993bp_NA	29.5111			23.4072	28.1541
HVO_1444_286AA_Chr_Minus_1_start1316387_861bp_hbd3	22.8921	22.3822	23.2897	23.486	23.331	23.9813
HVO_1448_151AA_Chr_Minus_3_start1321563_456bp_NA	22.7469		24.989	24.5519	23.3509
HVO_1459_238AA_Chr_Minus_2_start1331374_717bp_NA	24.2974	23.7198	24.1912	24.3532	24.371	25.259
HVO_1460_269AA_Chr_Minus_1_start1332260_810bp_fadA2	22.9396	23.5047	24.1672	23.6201	23.9748
HVO_1464_405AA_Chr_Minus_3_start1336671_1218bp_NA	18.7606	18.5594			19.0362
HVO_1465_305AA_Chr_Minus_3_start1337733_918bp_menB	24.3961	24.4607	24.3077	24.2617	24.096	24.1705
HVO_1469_584AA_Chr_Minus_3_start1341213_1755bp_menD	22.9012	22.7863	22.8668	22.3568	22.7301	21.0651
HVO_1470_443AA_Chr_Minus_3_start1342632_1332bp_menF		23.2757	23.488
HVO_1471_197AA_Chr_Minus_2_start1343401_594bp_NA	23.1447	23.7402	23.1857	23.0478	22.4557
HVO_1477_327AA_Chr_Minus_2_start1348249_984bp_NA			20.116		19.6185
HVO_1488_412AA_Chr_Minus_2_start1359238_1239bp_gnaD	24.9158	24.5729	25.4109	24.5566	24.4512	24.7234
HVO_1491_408AA_Chr_Minus_1_start1362005_1227bp_NA	23.7644	23.456	23.3202	24.1232	23.7326	23.6279
HVO_1493_49AA_Chr_Minus_1_start1362869_150bp_NA	27.0976	26.3557	25.385	25.9881	26.5475	26.3549
HVO_1494_330AA_Chr_Minus_2_start1364062_993bp_fba1	25.0358	24.8378	25.1943	25.1721	25.5763	25.4337
HVO_1495_158AA_Chr_Minus_2_start1364704_477bp_ptfB	25.4671	24.9743	25.1026	25.2817	24.9832	25.6974
HVO_1496_565AA_Chr_Minus_3_start1366398_1698bp_ptsI	25.2101	24.7897	25.2075	25.4692	25.322	23.8724
HVO_1497_89AA_Chr_Minus_3_start1366671_270bp_ptsH1	23.3545	24.0028	23.184	23.3851	22.924	21.748
HVO_1498_154AA_Chr_Minus_1_start1367135_465bp_ptfA	24.1134	23.9143	24.1509	23.8107	23.9284	25.2192
HVO_1499_375AA_Chr_Minus_2_start1368307_1128bp_ptfC		20.8476	20.4147	19.6052
HVO_1500_305AA_Chr_Minus_2_start1369330_918bp_pfkB	25.3032	24.8338	25.1418	24.5106	24.8804	24.5468
HVO_1501_255AA_Chr_Minus_3_start1370094_768bp_glpR	24.4017	24.1194	24.3568	24.0759	24.1592	24.0162
HVO_1502_324AA_Chr_Minus_1_start1371272_975bp_leuB	26.4698	26.5954	26.4799	26.7691	26.7157	25.1572
HVO_1503_202AA_Chr_Minus_3_start1371873_609bp_leuD1	25.8796	25.1606	25.9365	25.5794	25.412	24.5637
HVO_1504_473AA_Chr_Minus_1_start1373291_1422bp_leuC1	26.0438	25.7775	26.0694	25.4977	25.6311	23.6754
HVO_1505_87AA_Chr_Minus_3_start1373547_264bp_NA	18.8436		20.5813			17.9871
HVO_1506_348AA_Chr_Minus_1_start1374605_1047bp_ilvC	26.0756	25.827	26.213	25.6521	25.63	24.1901
HVO_1507_218AA_Chr_Minus_2_start1375258_657bp_ilvN	26.89	25.882	26.814	25.8265	26.0389	25.2081
HVO_1508_587AA_Chr_Minus_3_start1377018_1764bp_ilvB1	26.8589	26.1432	26.669	25.8948	25.9777	23.897
HVO_1510_440AA_Chr_Minus_2_start1378705_1323bp_leuA2	24.9913	24.215	24.8718	23.9709	24.6235
HVO_1515_70AA_Chr_Minus_2_start1380886_213bp_NA	24.0436	23.7422	23.3062	24.0026	23.4816	24.2804
HVO_1517_303AA_Chr_Minus_2_start1382311_912bp_aglJ	22.7484	22.0725	22.9422	22.7426	22.3793	23.4107
HVO_1522_239AA_Chr_Minus_1_start1386272_720bp_aglP	23.4316	23.7444	23.4553	23.0731	23.05	22.1659
HVO_1523_371AA_Chr_Minus_1_start1387490_1116bp_aglQ	22.2579	21.3046				23.595
HVO_1523A_304AA_Chr_Minus_2_start1388401_915bp_aglE	21.8336	21.9903	22.0624	21.4496
HVO_1529_313AA_Chr_Minus_1_start1395617_942bp_aglG	25.0256	25.5627	25.881	26.1158	25.517	22.2286
HVO_1531_430AA_Chr_Minus_1_start1400348_1293bp_aglM	24.8853	24.9735	24.8834	24.7731	24.9338	24.0855
HVO_1536_226AA_Chr_Minus_3_start1403517_681bp_NA	24.8297	24.4753	24.7307	24.7662	24.7629	22.7441
HVO_1537_400AA_Chr_Minus_3_start1404828_1203bp_orc15	23.7046	23.5314	23.4691	22.2426	22.5059	21.6803
HVO_1544_128AA_Chr_Minus_1_start1413314_387bp_dhaM	25.3348	24.4271	25.3096	24.9368	25.4784	24.894
HVO_1545_232AA_Chr_Minus_2_start1414009_699bp_dhaL	24.6607	24.0989	24.3562	24.1896	23.9807	23.9846
HVO_1546_332AA_Chr_Minus_2_start1415131_999bp_dhaK	25.0175	24.5648	25.3852	26.0787	25.9845	24.7804
HVO_1547_1043AA_Chr_Minus_2_start1418428_3132bp_ileS	23.7842	24.1421	23.6764	24.1107	23.5909	23.1647
HVO_1550_160AA_Chr_Minus_3_start1420476_483bp_NA	23.8355	23.7577	24.3786	24.7422	24.7824	21.0613
HVO_1551_147AA_Chr_Minus_3_start1420980_444bp_NA	23.8764		24.2792	23.8227	23.4847
HVO_1552_206AA_Chr_Minus_3_start1421682_621bp_NA		22.6111		22.7888		22.3062
HVO_1553_442AA_Chr_Minus_3_start1423074_1329bp_NA	23.0821	23.1667	23.5333	23.2989	23.2783	23.3506
HVO_1559_179AA_Chr_Minus_2_start1429240_540bp_NA	23.6938	23.3345	24.0704	23.7824	24.1123	23.8581
HVO_1560_119AA_Chr_Minus_1_start1429667_360bp_NA	25.3405	25.6357	25.4389	25.4585	25.6543	24.914
HVO_1563_125AA_Chr_Minus_1_start1431596_378bp_NA	22.524	24.2648		24.4034	24.2922
HVO_1564_509AA_Chr_Minus_1_start1433237_1530bp_NA	22.2945		22.28	21.9838
HVO_1570_366AA_Chr_Minus_3_start1438743_1101bp_top6A	23.3	23.8407	23.4997	23.2551	23.0811	22.7919
HVO_1571_798AA_Chr_Minus_1_start1441139_2397bp_top6B	23.8729	24.6319	24.2756	23.7889	23.7326	23.8392
HVO_1574_156AA_Chr_Minus_2_start1446895_471bp_NA	24.1264	23.6509	23.5566	24.3	24.2048	23.7536
HVO_1575_299AA_Chr_Minus_3_start1447794_900bp_rocF	23.7747	25.1112	24.7998	24.785	25.1187	23.0121
HVO_1576_306AA_Chr_Minus_1_start1448819_921bp_NA	23.9796	24.0048	24.0569	25.9638	26.5073	24.7068
HVO_1578_397AA_Chr_Minus_3_start1450959_1194bp_ndh1	23.3092	24.4049	23.7041	23.8375	24.2516	23.3522
HVO_1579_272AA_Chr_Minus_3_start1451892_819bp_udp1	21.9628	21.9021		22.369	22.9492	21.6469
HVO_1584_193AA_Chr_Minus_1_start1454882_582bp_NA	23.4904	24.0192	23.7083	23.0474	23.7342	23.7846
HVO_1588_106AA_Chr_Minus_3_start1459620_321bp_NA	25.7953	25.6732	25.7416	25.3526	25.5233	24.967
HVO_1589_385AA_Chr_Minus_2_start1460830_1158bp_dnaJ	25.5052		25.0611	25.521	25.3849	23.8618
HVO_1590_625AA_Chr_Minus_2_start1462852_1878bp_dnaK	26.0297	26.124	26.1963	26.3303	26.5392	25.6622
HVO_1591_264AA_Chr_Minus_3_start1463868_795bp_NA	22.0924	21.8242	22.4469	21.7094	22.5455	22.8036
HVO_1592_231AA_Chr_Minus_3_start1464657_696bp_grpE	25.1113	24.3443	24.4637	24.8818	24.1898	23.9941
HVO_1593_248AA_Chr_Minus_3_start1465530_747bp_NA	24.5017	24.6155	24.4968	24.7467	24.7411	24.2
HVO_1596_500AA_Chr_Minus_2_start1468714_1503bp_NA	24.0151		21.6991	21.3815	24.0044	22.5012
HVO_1598_459AA_Chr_Minus_3_start1470627_1380bp_rad25c	21.5198	20.5293	21.3605	20.8145	21.1344	19.874
HVO_1603_348AA_Chr_Minus_3_start1474137_1047bp_ssuA	24.0506	24.3205	24.1894	23.3815	23.6908	23.8186
HVO_1608_391AA_Chr_Minus_1_start1479374_1176bp_NA	24.0869	23.8493	24.0926	24.0011	23.9776	22.7067
HVO_1613_228AA_Chr_Minus_1_start1483013_687bp_NA	26.2306	24.1696	25.5364	24.0664	23.548	25.2128
HVO_1614_117AA_Chr_Minus_1_start1483442_354bp_NA	22.5729	21.4288	21.9675	21.5657	20.1702	22.0981
HVO_1615_251AA_Chr_Minus_1_start1484300_756bp_NA	23.54	24.1164	23.709	23.6255	23.3584	25.9809
HVO_1623_298AA_Chr_Minus_3_start1491153_897bp_NA	24.0373	25.4626	23.8542	24.1685	24.2291
HVO_1625_654AA_Chr_Minus_3_start1493193_1965bp_NA	24.661	24.2808	24.8935	24.3526	24.4477	24.6603
HVO_1626_277AA_Chr_Minus_3_start1494180_834bp_NA	23.9036	24.4559	24.2472	24.6169	24.6146	25.0361
HVO_1629_531AA_Chr_Minus_2_start1496731_1596bp_NA	21.858	21.8244	21.6233	20.9585	21.6259
HVO_1631_344AA_Chr_Minus_3_start1498488_1035bp_dph2	24.4774	24.805	24.2889	24.2409	24.3046	22.4226
HVO_1637_306AA_Chr_Minus_1_start1502429_921bp_mtfK2	25.4947	25.9709	25.8204	25.5282	25.7318	24.625
HVO_1650_832AA_Chr_Minus_2_start1515316_2499bp_ppk1	22.6677	22.3273	22.7086	22.3782	22.2453	21.9382
HVO_1654_306AA_Chr_Minus_2_start1518643_921bp_cysK2	24.4396	23.3708	23.949	22.7548	23.2502	23.7708
HVO_1656_703AA_Chr_Minus_2_start1521316_2112bp_NA	24.7144	25.1724	24.6604	24.4749	24.7912	24.0179
HVO_1660_269AA_Chr_Minus_1_start1525235_810bp_dacZ	25.3723	24.891	25.2973	24.029	24.2419	24.7667
HVO_1667_154AA_Chr_Minus_1_start1528091_465bp_NA	22.7079	23.7948	23.0357	23.5209	23.3346	23.9168
HVO_1668_358AA_Chr_Minus_3_start1529235_1077bp_gshA	23.9862	23.1343	23.841	23.1992	23.0883	22.2106
HVO_1669_219AA_Chr_Minus_3_start1530063_660bp_fib	22.7393	23.1309	23.1986	22.9195	23.1555	21.8608
HVO_1670_280AA_Chr_Minus_1_start1530902_843bp_nop5	25.6439	25.514	25.4286	25.4742	25.0305	25.2989
HVO_1678_135AA_Chr_Minus_3_start1535889_408bp_tif2b1	23.5219	24.4592	23.8562	24.5647	23.8906	24.02
HVO_1680_146AA_Chr_Minus_2_start1537000_441bp_NA	24.382	21.7501	23.6617	23.9161	23.4685	24.295
HVO_1683_496AA_Chr_Minus_2_start1540387_1491bp_malQ	23.517	23.9881	23.6205	23.4991	22.8759
HVO_1685_485AA_Chr_Minus_2_start1543999_1458bp_NA	22.5762	22.6051	22.9605	23.9356	24.1972	25.1113
HVO_1691_97AA_Chr_Minus_3_start1548111_294bp_NA	26.1159	25.233	25.6083	25.298	25.1255	24.5802
HVO_1692_733AA_Chr_Minus_1_start1550495_2202bp_NA	23.2811	24.2458	23.5508	24.9721	24.5727	23.5273
HVO_1693_167AA_Chr_Minus_3_start1550991_504bp_NA	24.8096	24.8822	24.973	26.0981	25.8903	24.2976
HVO_1699_378AA_Chr_Minus_3_start1561158_1137bp_NA	25.0301	24.6335	24.6452	23.8991	24.2025
HVO_1710_677AA_Chr_Minus_1_start1577141_2034bp_amyA2	22.4102	23.6356	23.0309	22.6558	23.4685	22.4287
HVO_1716_244AA_Chr_Minus_1_start1587305_735bp_queC	20.0485	21.3953	20.4535	20.795	21.3192
HVO_1717_257AA_Chr_Minus_1_start1588181_774bp_queE	23.3456	23.724	22.7204	24.9307	20.4969	24.6675
HVO_1723_695AA_Chr_Minus_3_start1592613_2088bp_rad25d	22.5087	22.8789	22.4677	22.2815	21.927
HVO_1727_186AA_Chr_Minus_3_start1597515_561bp_tbp2	24.5995	25.1179	24.946	24.9071	25.2346	24.9985
HVO_1735_660AA_Chr_Minus_1_start1607207_1983bp_NA	22.5347	22.3414	22.6211	22.458	22.7834	22.2296
HVO_1741_328AA_Chr_Minus_3_start1612920_987bp_NA	23.3965	22.738	23.0278	22.9705	22.7506	22.6835
HVO_1742_185AA_Chr_Minus_3_start1613553_558bp_NA		23.1216		24.5627		22.4705
HVO_1743_265AA_Chr_Minus_3_start1614432_798bp_NA	23.1096	23.1851	22.9476	23.5629	22.8917	23.4409
HVO_1751_861AA_Chr_Minus_3_start1623411_2586bp_copA	21.9489	22.5338	20.5419	23.1142	23.9962
HVO_1761_157AA_Chr_Minus_3_start1630323_474bp_mtfK3		22.1593	21.2679		23.1178	23.4456
HVO_1785_56AA_Chr_Minus_1_start1651850_171bp_NA		23.7549				24.7154
HVO_1799_410AA_Chr_Minus_1_start1663601_1233bp_NA	23.8264	24.5586	23.9147	24.3171	24.0604	23.1837
HVO_1804_388AA_Chr_Minus_1_start1667933_1167bp_pncB	24.1073	23.7119	24.2584	23.9875	24.0947	22.5903
HVO_1810_161AA_Chr_Minus_2_start1673044_486bp_NA	24.3424	23.5091	24.3768	24.2232	24.4151	24.642
HVO_1819_229AA_Chr_Minus_3_start1682775_690bp_NA	21.1177	20.9488	21.2323	21.2745	21.427	21.7725
HVO_1822_151AA_Chr_Minus_1_start1684322_456bp_NA	24.33	23.8184	24.2686	24.2671	24.2317	24.9459
HVO_1825_142AA_Chr_Minus_1_start1686752_429bp_NA	24.2641	24.1833	24.1594	23.9404	23.8519	22.636
HVO_1827_133AA_Chr_Minus_1_start1687670_402bp_rps6e	24.958	25.068	24.5989	24.995	24.7858	24.9887
HVO_1829_364AA_Chr_Minus_3_start1689318_1095bp_pepB2	26.112	25.2697	26.1353	25.8119	26.1637	26.4391
HVO_1847_599AA_Chr_Minus_2_start1708384_1800bp_pepF	25.0004	25.176	25.0122	25.5291	24.868	23.9299
HVO_1853_148AA_Chr_Minus_1_start1712663_447bp_NA	23.0832	22.7788	22.9767	23.5431	23.4377	22.9498
HVO_1854_431AA_Chr_Minus_2_start1714081_1296bp_hisS	23.0648	23.5029	23.5294	23.2301	23.4078	23.7143
HVO_1857_120AA_Chr_Minus_2_start1716100_363bp_NA	24.013	23.6661	23.6647	24.3185	23.9531	23.3078
HVO_1858_151AA_Chr_Minus_2_start1716661_456bp_rps19e	25.6942	26.0558	25.3934	25.8788	25.3891	25.0062
HVO_1864_261AA_Chr_Minus_2_start1721830_786bp_moaE	23.9491	23.3448	24.1519	24.1595	24.165	21.8117
HVO_1868_179AA_Chr_Minus_1_start1725266_540bp_NA	23.7759	23.5169	23.1879	23.1275	22.9435
HVO_1874_357AA_Chr_Minus_1_start1731374_1074bp_NA	25.3203	25.9356	25.2572	25.7971	25.08	23.0554
HVO_1888_342AA_Chr_Minus_2_start1742632_1029bp_tupA	23.8751	23.4207	24.0106	24.2542	24.0673	25.2457
HVO_1893_210AA_Chr_Minus_3_start1745007_633bp_ham1	24.7241	24.7545	24.8414	24.7727	24.6581	23.4937
HVO_1894_92AA_Chr_Minus_3_start1745340_279bp_NA	25.0337	24.854	24.9891	25.8823	25.5477	25.3725
HVO_1895_552AA_Chr_Minus_2_start1747063_1659bp_kae1	23.0129	20.2941	23.0486	22.8677	22.7972	21.9728
HVO_1896_101AA_Chr_Minus_2_start1747402_306bp_rps24e	25.9577	26.1474	25.4801	26.0175	25.6549	25.6769
HVO_1897_179AA_Chr_Minus_3_start1748010_540bp_NA	23.9091	23.7414	23.4114	23.6644	23.248	22.9039
HVO_1899_190AA_Chr_Minus_3_start1748793_573bp_rpoE1	23.4708	23.2881	23.3062	23.0156	22.5841	21.5456
HVO_1901_411AA_Chr_Minus_1_start1750427_1236bp_tif2c	24.6937	24.1676	24.2717	24.4551	24.4111	23.4588
HVO_1905_274AA_Chr_Minus_3_start1753620_825bp_NA	23.331	23.1347	23.6948	23.224	23.0349	21.5846
HVO_1907_474AA_Chr_Minus_2_start1756231_1425bp_cdc48d	24.0417	24.0761	24.1881	23.3778	23.9437	23.203
HVO_1916_635AA_Chr_Minus_2_start1765132_1908bp_kef1	24.9233	24.7008	24.8603	24.9231	24.8115	25.1952
HVO_1917_666AA_Chr_Minus_2_start1767262_2001bp_acs6	23.8713	23.2024	23.9903	23.8544	23.7076	23.1649
HVO_1918_302AA_Chr_Minus_1_start1768268_909bp_NA	24.7751	24.2417	24.9309	24.4378	24.4647	24.5339
HVO_1927_434AA_Chr_Minus_1_start1776776_1305bp_NA	21.6681		22.7865	23.6598
HVO_1928_243AA_Chr_Minus_1_start1777550_732bp_NA	24.5279	24.8827	24.748	24.4154	25.0384	25.1131
HVO_1932_308AA_Chr_Minus_2_start1780792_927bp_ddh	26.4258	26.349	26.6658	26.6811	26.7682	26.1415
HVO_1934_413AA_Chr_Minus_1_start1782674_1242bp_NA	24.897	24.2024	24.8172	24.443	24.8482	20.7384
HVO_1939_563AA_Chr_Minus_3_start1787526_1692bp_mutLa	23.7297		22.3611	21.9258	22.116
HVO_1940_921AA_Chr_Minus_1_start1790288_2766bp_mutS1a	21.9643	20.6307	21.913	21.9103	21.9683	21.7169
HVO_1948_187AA_Chr_Minus_1_start1798691_564bp_NA	23.8957	22.5128	23.6762	23.337	23.4654
HVO_1949_173AA_Chr_Minus_2_start1799209_522bp_NA	24.091		23.6186	23.2371	24.1557
HVO_1950_172AA_Chr_Minus_2_start1799752_519bp_NA	21.0988	20.6517	21.7005	21.0963	21.8467	20.3631
HVO_1955_654AA_Chr_Minus_2_start1806424_1965bp_citB1	26.0972	26.1498	26.6562	26.7423	26.863	26.3066
HVO_1963_600AA_Chr_Minus_1_start1813451_1803bp_tif5B	23.3672	23.4261	23.2625	23.2271	23.254	22.2014
HVO_1967_430AA_Chr_Minus_1_start1816622_1293bp_pgi	23.835	23.7538	24.1398	23.8337	24.045	24.0236
HVO_1978_215AA_Chr_Minus_1_start1824887_648bp_rnhB	22.9726	23.5273	23.3646	23.262	22.9511
HVO_1979_427AA_Chr_Minus_3_start1826259_1284bp_pus10	26.4593	26.2892	26.4474	26.7293	26.5824	26.035
HVO_1981_197AA_Chr_Minus_3_start1828161_594bp_NA	23.6063	24.4376	23.6188	23.6768	22.4728	26.7575
HVO_1983_433AA_Chr_Minus_2_start1830373_1302bp_aceB1	25.7539	25.766	25.7282	25.6805	25.1055	26.5098
HVO_1992_64AA_Chr_Minus_2_start1838872_195bp_cspA4	22.5174		21.2196
HVO_2007_153AA_Chr_Minus_1_start1853693_462bp_NA			23.792			23.2389
HVO_2012_131AA_Chr_Minus_2_start1858579_396bp_NA		21.1795	21.2387	24.1951	24.5849	25.9011
HVO_2013_394AA_Chr_Minus_1_start1859891_1185bp_cetZ5	24.065	24.4501	23.9932	25.0708	25.1264	22.9463
HVO_2015_345AA_Chr_Minus_1_start1861631_1038bp_NA	24.3152	24.9545	24.6256	25.2919	25.4196	25.1108
HVO_2016_299AA_Chr_Minus_1_start1862669_900bp_NA	21.8584	22.5096	22.8074	22.7295	22.4525	22.3727
HVO_2018_119AA_Chr_Minus_2_start1864615_360bp_NA	23.2977	25.3537	25.4194	24.8802	25.5493	23.3311
HVO_2019_90AA_Chr_Minus_2_start1865158_273bp_NA	23.4544	23.822	22.8818	24.3095	24.3675	23.5754
HVO_2020_267AA_Chr_Minus_2_start1866544_804bp_NA	21.5815	22.78	23.3116	22.6025	22.0939	22.9022
HVO_2021_66AA_Chr_Minus_1_start1867007_201bp_NA					19.9693	23.8307
HVO_2027_130AA_Chr_Minus_2_start1872109_393bp_NA	20.4288	19.9003	19.293
HVO_2029_153AA_Chr_Minus_3_start1874946_462bp_NA	25.7339	25.8015	25.7879	25.7715	25.9636	25.267
HVO_2038_392AA_Chr_Minus_2_start1884325_1179bp_NA	23.1975	24.9731	24.443	24.939	25.4948
HVO_2046_405AA_Chr_Minus_3_start1893654_1218bp_agl7	23.8291	24.5647	24.4517	24.7118	25.029	24.7546
HVO_2058_300AA_Chr_Minus_1_start1908128_903bp_agl14	21.7203	21.1144	21.6446	20.7285	21.9259	21.7731
HVO_2063_53AA_Chr_Minus_2_start1912663_162bp_NA	17.0823		19.0515		21.3257
HVO_2068_370AA_Chr_Minus_3_start1917294_1113bp_cetZ6	24.6853	25.0899	24.694	24.0051	24.2112
HVO_2069_839AA_Chr_Minus_3_start1919934_2520bp_NA	21.0408	21.1503	21.8925	21.6281
HVO_2070_544AA_Chr_Minus_3_start1921572_1635bp_NA	21.7936	21.3692	22.0709	21.6042	21.668	22.8509
HVO_2073_251AA_Chr_Minus_3_start1927521_756bp_NA	23.3519	23.7998	23.6976		23.5816	23.4064
HVO_2080_540AA_Chr_Minus_3_start1937793_1623bp_NA	24.3123	23.157	24.0382	23.7594	23.6999	24.2891
HVO_2091_441AA_Chr_Minus_3_start1955493_1326bp_NA	22.2435	22.9228		23.7095
HVO_2095_337AA_Chr_Minus_2_start1960786_1014bp_qor4	25.5731	24.8602	24.6787	24.624	24.5042	24.0031
HVO_2102_153AA_Chr_Minus_2_start1965763_462bp_NA	25.5095	24.7479	24.9615	24.5855	24.8397	23.4755
HVO_2122_368AA_Chr_Minus_3_start1987203_1107bp_dppF4	26.6808	26.9674	27.2553	26.8575
HVO_2126_573AA_Chr_Minus_1_start1992035_1722bp_dppA4	22.5951	23.3554	23.2311	23.1497	22.3063	23.4961
HVO_2131_289AA_Chr_Minus_1_start1997831_870bp_fbp2	24.0528	23.6463	23.8909	23.9624	24.0309	23.7757
HVO_2133_388AA_Chr_Minus_1_start1999643_1167bp_orc16	20.4046	21.0601
HVO_2150_373AA_Chr_Minus_2_start2014540_1122bp_hcpG		23.8464		23.2943	22.528	22.0647
HVO_2152_122AA_Chr_Minus_2_start2015710_369bp_NA	23.2418				24.7282
HVO_2156_301AA_Chr_Minus_2_start2020816_906bp_NA	25.3309			25.669	25.7967
HVO_2157_65AA_Chr_Minus_1_start2021102_198bp_NA		19.2838	20.1905		20.0514
HVO_2158_751AA_Chr_Minus_2_start2023477_2256bp_maeB1	22.7242	22.2218	23.4593	22.7016	23.1172	20.2766
HVO_2159A_83AA_Chr_Minus_3_start2024646_252bp_NA	24.1575	23.8414	24.105		24.9491
HVO_2183_643AA_Chr_Minus_3_start2054586_1932bp_aor4	22.9506	21.2897	23.6886	22.8127	22.5298
HVO_2188_224AA_Chr_Minus_1_start2058281_675bp_purQ	24.5904	23.3048	23.8219	23.0501	23.9218	24.4962
HVO_2189_83AA_Chr_Minus_3_start2058534_252bp_purS	25.144	25.3197	25.2322	24.6066	24.9966	24.8127
HVO_2193_339AA_Chr_Minus_2_start2062720_1020bp_purC	23.908	23.8017	23.9244	23.4367	23.5651	23.5872
HVO_2201_391AA_Chr_Minus_3_start2070099_1176bp_cofG				23.8717	24.0658
HVO_2204_395AA_Chr_Minus_2_start2072992_1188bp_cetZ1	25.9654	26.0112	26.0532	25.9157	26.2488	25.2771
HVO_2205_301AA_Chr_Minus_1_start2074109_906bp_nolA	25.2148	23.8321	25.0115	24.7998	24.7016	25.8124
HVO_2210_77AA_Chr_Minus_2_start2076955_234bp_NA	25.995	25.696	26.3601	25.7592	25.381	27.5149
HVO_2214_797AA_Chr_Minus_1_start2081267_2394bp_htr36	21.8443	20.8942
HVO_2218_114AA_Chr_Minus_3_start2082510_345bp_NA	22.1058	22.9675	21.9785	23.421	23.531
HVO_2222_172AA_Chr_Minus_3_start2087388_519bp_ppiA	24.8912	24.7435	24.6493	24.8346	24.7999	23.6225
HVO_2226_360AA_Chr_Minus_1_start2091164_1083bp_trpD2	23.9861	24.7953	24.6413	24.7761	25.6667	24.3454
HVO_2229_344AA_Chr_Minus_2_start2094415_1035bp_NA	23.7831	23.6817	23.4279	23.7831	22.9565
HVO_2239_142AA_Chr_Minus_1_start2100302_429bp_NA	25.9277	26.1424	25.7876	26.3546	26.4344	24.8821
HVO_2242_202AA_Chr_Minus_3_start2102325_609bp_tif2b2	25.9888	25.6394	25.7717	25.7247	25.1707	24.9224
HVO_2248_271AA_Chr_Minus_1_start2105708_816bp_NA	23.9048	22.5402	23.0743	22.9474	22.8683
HVO_2250_181AA_Chr_Minus_3_start2107947_546bp_apt3	23.878	23.6393	23.6523	24.7401	23.597
HVO_2286_559AA_Chr_Minus_2_start2151682_1680bp_NA				23.3435	23.7216
HVO_2297_359AA_Chr_Minus_2_start2167228_1080bp_dhs1	23.2619	24.1836	24.0837	23.4489	24.5477	23.5866
HVO_2298_253AA_Chr_Minus_2_start2168071_762bp_NA	24.8031	24.8486	24.5368	24.7898	24.8512	25.6092
HVO_2300_124AA_Chr_Minus_2_start2169418_375bp_tef5A	24.9703	22.6314	24.7113	22.8815	25.379	23.1074
HVO_2302_558AA_Chr_Minus_1_start2171675_1677bp_NA	22.6619	23.4828	23.646	22.7924	22.5022	22.6625
HVO_2303_122AA_Chr_Minus_2_start2172052_369bp_hsp20E	28.5397	28.1909	28.3417	28.6571	28.3929	28.3041
HVO_2309_91AA_Chr_Minus_3_start2177616_276bp_cad	23.898	23.717	24.3606	24.118	24.4625	21.9752
HVO_2311_461AA_Chr_Minus_2_start2179642_1386bp_hemA	22.86	23.1957	22.671	23.4045	23.1874	20.9942
HVO_2313_353AA_Chr_Minus_2_start2181349_1062bp_ahbB	24.2447	24.6658	24.2769	24.5858	24.6646	24.6943
HVO_2314_132AA_Chr_Minus_2_start2181928_399bp_NA	25.2008	25.3628	25.1973	25.5859	25.2735	23.7407
HVO_2318_202AA_Chr_Minus_2_start2185543_609bp_uppS2	22.4934		22.609	22.4684		22.1625
HVO_2321_472AA_Chr_Minus_3_start2188938_1419bp_dnaG	24.125	23.9018	24.0857	24.4085	24.1417	24.3642
HVO_2322_249AA_Chr_Minus_2_start2189911_750bp_NA	26.1615	24.9386	25.4909	25.8683	26.3055	26.1766
HVO_2334_351AA_Chr_Minus_2_start2200186_1056bp_NA		22.684		23.3053	21.9916
HVO_2338_293AA_Chr_Minus_3_start2203638_882bp_thrB	22.6801	22.6452	22.1544		22.4136
HVO_2343_200AA_Chr_Minus_1_start2209853_603bp_NA	24.345		24.5205	23.8923	24.0322	23.7334
HVO_2349_267AA_Chr_Minus_3_start2215317_804bp_NA	23.9571	23.9517	24.1604	23.9415	23.2415	23.4775
HVO_2350_552AA_Chr_Minus_1_start2217050_1659bp_NA	25.2263	24.9726	25.4271	25.0729	25.0381
HVO_2363_273AA_Chr_Minus_2_start2228977_822bp_nadK1	23.6328	23.7735	23.7175	23.26	23.2688
HVO_2366_144AA_Chr_Minus_2_start2231758_435bp_NA	23.4053	22.9762	23.2776	23.2934	23.4493	22.4668
HVO_2367_658AA_Chr_Minus_1_start2233793_1977bp_NA	22.4913	22.653	22.5456	22.4653	22.7103	22.4565
HVO_2369_424AA_Chr_Minus_1_start2235677_1275bp_NA	23.6497	23.3774	23.5697	23.4547	23.2261	22.688
HVO_2371_134AA_Chr_Minus_1_start2236910_405bp_NA	25.1854	25.3808	25.0765	25.4029	25.217	24.5853
HVO_2372_148AA_Chr_Minus_2_start2237431_447bp_NA		21.6076		21.0339
HVO_2374_333AA_Chr_Minus_1_start2239109_1002bp_phoU2	22.355	21.9453	22.4708	22.1512	21.7589	21.8925
HVO_2380_743AA_Chr_Minus_1_start2247239_2232bp_cdc48a	25.1244	25.1046	24.8703	24.6042	25.028	22.8751
HVO_2382_248AA_Chr_Minus_2_start2249812_747bp_NA	23.4961				23.7128
HVO_2384_380AA_Chr_Minus_3_start2251929_1143bp_NA	26.3493	26.0113	26.5482	26.4027	26.2627	25.2173
HVO_2396_79AA_Chr_Minus_2_start2265427_240bp_grx4	21.692	22.9183	21.5987	22.8315	22.3599	21.5678
HVO_2401_473AA_Chr_Minus_3_start2270379_1422bp_gcvP2	24.3079	24.4851	24.4211	24.2144	24.221	23.9162
HVO_2402_447AA_Chr_Minus_1_start2271722_1344bp_gcvP1	23.2687			24.0295	24.2077
HVO_2403_126AA_Chr_Minus_3_start2272104_381bp_gcvH	24.1413	24.4148	23.7165	24.136	24.2506	24.4439
HVO_2404_363AA_Chr_Minus_1_start2273198_1092bp_gcvT	24.8228	22.4409	24.3166	25.071	24.6444	24.7574
HVO_2412_161AA_Chr_Minus_1_start2281418_486bp_NA	23.7571	23.3439	23.9023	23.6815	23.7794	23.2864
HVO_2421_235AA_Chr_Minus_1_start2291396_708bp_NA	22.2463	21.6152	21.7618	21.656	21.8955
HVO_2424_193AA_Chr_Minus_3_start2293458_582bp_NA	22.2427	21.173	21.8494	21.7899	21.2751	21.5542
HVO_2425_216AA_Chr_Minus_2_start2294293_651bp_NA	27.0751	25.9353	26.307	25.9738	25.4177	25.0869
HVO_2430_242AA_Chr_Minus_2_start2298724_729bp_NA	23.1246	23.2733	23.2043	23.1067	22.5232	23.8667
HVO_2431_276AA_Chr_Minus_3_start2299551_831bp_NA		20.5258		20.3576	21.5968
HVO_2432_297AA_Chr_Minus_2_start2300488_894bp_NA		22.0186	21.5339	19.9304	20.1979
HVO_2451_142AA_Chr_Minus_3_start2319735_429bp_pilA4		20.723	23.0915
HVO_2452_1033AA_Chr_Minus_3_start2323290_3102bp_nrdJ	25.0628	25.1136	25.185	24.6778	24.8363	23.4413
HVO_2453_204AA_Chr_Minus_3_start2324745_615bp_trpG					26.2118	28.0731
HVO_2454_524AA_Chr_Minus_1_start2326316_1575bp_trpE		27.7261			18.3543	24.5601
HVO_2455_221AA_Chr_Minus_2_start2326978_666bp_trpF		22.0116				26.1519
HVO_2456_331AA_Chr_Minus_1_start2327975_996bp_trpD1		21.576	22.9845		23.2326	29.3985
HVO_2464_289AA_Chr_Minus_2_start2333533_870bp_sucD	25.4763	25.6294	25.809	26.0105	25.9806	25.2405
HVO_2465_381AA_Chr_Minus_3_start2334675_1146bp_sucC	25.892	26.5524	26.2741	26.5354	26.2714	25.6885
HVO_2475_62AA_Chr_Minus_1_start2344907_189bp_rps17e	24.7189	25.32	24.2563	24.8294	24.2856	23.9871
HVO_2479_330AA_Chr_Minus_1_start2348261_993bp_cofD	25.4086	24.7237	25.144	24.4424	24.7371
HVO_2485_334AA_Chr_Minus_1_start2354000_1005bp_birA		22.2338	22.2703		24.1028
HVO_2486_599AA_Chr_Minus_2_start2355868_1800bp_pccA	24.8537	24.5191	25.2141	25.0632	24.7879	23.8204
HVO_2493_289AA_Chr_Minus_1_start2360165_870bp_cbf5	22.2729	21.5724	22.0198	22.1308	22.2895
HVO_2494_192AA_Chr_Minus_2_start2360746_579bp_cmk	25.4508	24.7988	25.2164	25.0357	25.2269	25.0004
HVO_2495_305AA_Chr_Minus_3_start2361882_918bp_NA	24.0503	23.8326	24.1273	24.0142	23.7613	22.9596
HVO_2496_208AA_Chr_Minus_3_start2362659_627bp_adk1	25.5641	25.2392	25.417	25.4856	25.1157	25.108
HVO_2504_232AA_Chr_Minus_1_start2371988_699bp_NA	22.3703	21.0139	22.5029	21.8845	22.7616	21.8442
HVO_2506_189AA_Chr_Minus_3_start2373072_570bp_idiA	23.9186	21.5491	24.2049	24.4925	24.244	22.9609
HVO_2511_415AA_Chr_Minus_3_start2378199_1248bp_gatD	24.8498	24.9305	24.8159	24.871	24.9422	24.4741
HVO_2514_217AA_Chr_Minus_3_start2379891_654bp_cmi2	20.2908	20.613	21.0371	21.6117	22.0952	21.2454
HVO_2519_382AA_Chr_Minus_2_start2384710_1149bp_NA	24.4222	25.1569	25.0283	25.0001	25.5096	24.0556
HVO_2528_500AA_Chr_Minus_1_start2395730_1503bp_crtD	24.322	24.3289	24.9304	24.5722	24.7883	24.6077
HVO_2530_440AA_Chr_Minus_1_start2398736_1323bp_NA	23.5379	22.7637	23.1627	23.0277	23.187
HVO_2536_416AA_Chr_Minus_1_start2403047_1251bp_NA	23.8357	23.7468	23.2972	23.6797	23.1914	22.9711
HVO_2537_163AA_Chr_Minus_2_start2403649_492bp_NA	22.7662	23.6968	22.3105	23.3728	22.974
HVO_2538_313AA_Chr_Minus_2_start2404660_942bp_NA	23.6984	23.668	23.3678	24.4165	23.4864	23.8182
HVO_2539_118AA_Chr_Minus_3_start2405013_357bp_NA	24.3073			23.6353	23.808
HVO_2541_489AA_Chr_Minus_2_start2407483_1470bp_secY1	24.2103	23.2882	24.7105	25.3169	25.0939	22.9793
HVO_2542_165AA_Chr_Minus_2_start2407984_498bp_rpl15	26.5659	27.2178	26.507	26.6668	25.8339	25.4358
HVO_2543_154AA_Chr_Minus_3_start2408445_465bp_rpl30	25.8886	25.1952	25.8914	25.9345	26.1279	25.53
HVO_2544_214AA_Chr_Minus_1_start2409089_645bp_rps5	25.3039	25.707	25.4296	25.0805	24.984	23.1832
HVO_2545_184AA_Chr_Minus_2_start2409640_555bp_rpl18	24.9358	26.203	24.9751	25.6084	25.152	24.5664
HVO_2546_151AA_Chr_Minus_3_start2410095_456bp_rpl19e	26.9234	27.4802	26.7997	26.7691	26.2771	26.3655
HVO_2547_235AA_Chr_Minus_1_start2410802_708bp_rpl32e	25.8105	26.7097	26.1137	26.319	25.9873	25.3521
HVO_2548_178AA_Chr_Minus_2_start2411338_537bp_rpl6	25.1774	26.008	25.3423	25.5191	25.5249	24.0663
HVO_2549_130AA_Chr_Minus_1_start2411735_393bp_rps8	25.5201	26.0104	25.4663	25.5344	25.5357	24.5313
HVO_2550_58AA_Chr_Minus_1_start2411915_177bp_rps14	23.8277	24.2447	23.4592	24.3322	23.9195	23.6718
HVO_2551_172AA_Chr_Minus_2_start2412430_519bp_rpl5	25.611	24.1442	25.6126	25.1748	25.7033	24.4115
HVO_2552_247AA_Chr_Minus_3_start2413170_744bp_rps4e	25.6646	26.2157	25.7285	25.8958	25.5987	24.8714
HVO_2553_118AA_Chr_Minus_1_start2413523_357bp_rpl24	26.9137	27.3408	26.7669	26.7885	26.9182	26.2289
HVO_2554_132AA_Chr_Minus_3_start2413923_399bp_rpl14	25.4317	26.2632	25.9027	26.0339	25.8752	24.3223
HVO_2555_114AA_Chr_Minus_1_start2414267_345bp_rps17	25.1407	24.7525	24.7792	25.5956	24.8577	24.3217
HVO_2557_70AA_Chr_Minus_3_start2414901_213bp_rpl29	26.5018	27.1016	26.148	26.895	26.4692	25.9514
HVO_2558_304AA_Chr_Minus_3_start2415816_915bp_rps3	26.2083	25.3668	26.1387	25.7461	26.4721	25.4894
HVO_2559_153AA_Chr_Minus_1_start2416277_462bp_rpl22	25.107	25.8336	25.3698	25.4815	25.4921	25.2118
HVO_2560_140AA_Chr_Minus_1_start2416703_423bp_rps19	25.8484	26.1312	26.1809	25.7598	26.0748	25.1328
HVO_2561_241AA_Chr_Minus_2_start2417431_726bp_rpl2	24.4243	23.9307	23.4891	23.6096	21.6	22.4264
HVO_2562_83AA_Chr_Minus_3_start2417685_252bp_rpl23	24.4586	24.6234	24.3676	24.3561	24.5896	23.5082
HVO_2563_248AA_Chr_Minus_1_start2418428_747bp_rpl4	24.06	25.3001	24.5208	24.9519	24.6955	24.5049
HVO_2564_338AA_Chr_Minus_1_start2419448_1017bp_rpl3	23.2207	24.7516	23.4393	23.8211	22.2973	22.667
HVO_2565_280AA_Chr_Minus_3_start2420295_843bp_NA	24.5263	24.4213	24.2976	24.1389	24.2053
HVO_2576_196AA_Chr_Minus_1_start2428076_591bp_NA		22.5756	21.3391
HVO_2577_265AA_Chr_Minus_1_start2428964_798bp_pyrF	23.8567	23.7134	23.9505	23.727	23.7055	23.3519
HVO_2579_268AA_Chr_Minus_1_start2431151_807bp_nadC	25.3314	24.3639	24.6779	22.3577	22.1855
HVO_2580_537AA_Chr_Minus_3_start2432751_1614bp_nadB	25.0237	24.1878	24.5076	24.0517	23.6189	22.6674
HVO_2581_385AA_Chr_Minus_1_start2433905_1158bp_nadA	23.1812	23.8035	23.0968	23.1209	23.1005	22.5652
HVO_2588_419AA_Chr_Minus_1_start2440238_1260bp_icd	25.0751	25.53	25.369	25.7164	25.6589	24.5239
HVO_2598_747AA_Chr_Minus_3_start2448804_2244bp_ppk2	21.5437	21.6316	21.6883	20.9662	21.735	20.7901
HVO_2605_429AA_Chr_Minus_1_start2454857_1290bp_NA	21.9291	21.6871	21.7984	21.9961	22.3776	20.8564
HVO_2610_212AA_Chr_Minus_1_start2459408_639bp_deoC	24.0952	24.4773	24.3675	24.8445	24.6951	24.1318
HVO_2616_403AA_Chr_Minus_2_start2465464_1212bp_pchA2	20.677		20.6611
HVO_2620_281AA_Chr_Minus_1_start2469668_846bp_petA	22.7302	22.4056	22.7032	22.6025	22.9874	21.9682
HVO_2621A_55AA_Chr_Minus_2_start2472817_168bp_NA	24.7239	19.4552	25.3829	22.941	24.9329
HVO_2622_266AA_Chr_Minus_2_start2473792_801bp_NA	25.282	25.0912	24.7469	25.0007	24.8516	24.3682
HVO_2634_361AA_Chr_Minus_1_start2484332_1086bp_NA		23.8283		23.058
HVO_2635_218AA_Chr_Minus_1_start2485097_657bp_NA	25.1122	24.7487	24.8985	24.8015	24.6824
HVO_2638_345AA_Chr_Minus_2_start2488294_1038bp_NA	23.6494	24.6787	24.7702	25.2358	25.0164
HVO_2639_341AA_Chr_Minus_2_start2489320_1026bp_NA	24.7476	25.2103	24.934	25.0355	24.6991	23.3964
HVO_2640_309AA_Chr_Minus_2_start2490376_930bp_NA	27.2984	21.7266	21.9902	23.4972	21.7715	26.6818
HVO_2643_346AA_Chr_Minus_1_start2492390_1041bp_qor1	24.4893	24.255	24.7167	24.5565	24.7192	21.8446
HVO_2648_319AA_Chr_Minus_2_start2497351_960bp_serA2	23.9172	24.3496	24.366	23.7716	24.2186	23.9946
HVO_2659_123AA_Chr_Minus_1_start2509727_372bp_NA	24.1101	23.1448	23.2558	22.7714	23.1447	23.2054
HVO_2661_370AA_Chr_Minus_3_start2510916_1113bp_NA	24.7963	24.0483	24.7182	24.2637	24.2548	23.6995
HVO_2662_329AA_Chr_Minus_3_start2512068_990bp_NA	25.81	25.1412	26.081	26.0511	25.933	25.3472
HVO_2665_265AA_Chr_Minus_3_start2514693_798bp_NA	24.4029	23.8543	24.2506	24.287	24.3891	24.3847
HVO_2668_214AA_Chr_Minus_1_start2517176_645bp_thiE	21.6649	21.6811	22.0727	21.6892	22.0094	21.1006
HVO_2690_366AA_Chr_Minus_2_start2537518_1101bp_NA	25.2773	25.6093	25.7262	24.6487	24.4701	23.9385
HVO_2695_512AA_Chr_Minus_1_start2542757_1539bp_tsgA3	23.4312	23.1549	24.4015	23.5487	22.7314	23.0584
HVO_2700_754AA_Chr_Minus_2_start2549209_2265bp_cdc48b	24.8974	24.7616	25.1555	25.1721	25.4166	24.0751
HVO_2703_269AA_Chr_Minus_2_start2551348_810bp_panB2	23.6213	23.9599	24.08	23.9298	24.0728	23.3387
HVO_2707_372AA_Chr_Minus_3_start2554479_1119bp_NA	23.6422	22.7782	23.7915	24.4281	24.5213	22.3579
HVO_2708_322AA_Chr_Minus_3_start2555451_969bp_NA	26.0329	25.4887	26.4291	26.5335	26.2914	24.8502
HVO_2709_158AA_Chr_Minus_2_start2556037_477bp_NA			19.5064		19.3501
HVO_2715_184AA_Chr_Minus_3_start2561013_555bp_NA	24.2739	22.6355		24.7418		24.0413
HVO_2716_381AA_Chr_Minus_2_start2562685_1146bp_acd5	23.7663	22.999	24.0376	23.8267	24.1068
HVO_2717_398AA_Chr_Minus_2_start2563981_1197bp_alaS2	23.5765	23.1091	23.93	23.6935	22.875
HVO_2718_173AA_Chr_Minus_3_start2564538_522bp_NA	24.4482	23.8432	24.1841	24.583	24.5426	25.2181
HVO_2721_493AA_Chr_Minus_1_start2567399_1482bp_purF	23.2746	24.7426	23.7165	23.8989	24.0995	23.3682
HVO_2722_58AA_Chr_Minus_2_start2567953_177bp_rpl37e	23.7583	24.5279	23.7404	24.0423	23.0616	22.3698
HVO_2723_76AA_Chr_Minus_3_start2568180_231bp_lsm	25.5569	25.165	24.5873	25.2001	25.6424	25.2684
HVO_2742_357AA_Chr_Minus_3_start2586048_1074bp_metE1	28.0412	28.0439	27.9542	27.6138	27.3188	27.9837
HVO_2743_336AA_Chr_Minus_1_start2587055_1011bp_metE2	25.9156	26.6331	26.4853	25.7536	25.5368	26.3016
HVO_2746_287AA_Chr_Minus_3_start2589768_864bp_ksgA	23.9936	23.8735	22.9718	24.4511	23.244	23.837
HVO_2747_197AA_Chr_Minus_3_start2590404_594bp_NA	25.3831	24.8046	24.9165	24.7284	24.8724	24.3055
HVO_2748_118AA_Chr_Minus_1_start2590814_357bp_rpoF	25.84	25.7331	25.3081	25.7906	25.2592	25.3173
HVO_2749_96AA_Chr_Minus_1_start2591108_291bp_rpl21e	27.6271	28.0708	27.5354	27.8099	27.3732	26.1027
HVO_2752_88AA_Chr_Minus_2_start2593102_267bp_tef1b	25.3809	25.7189	25.4562	25.7509	26.256	25.8063
HVO_2753_59AA_Chr_Minus_3_start2593284_180bp_NA	25.4417	24.6895	24.6929	25.4397	25.065	25.0325
HVO_2756_348AA_Chr_Minus_3_start2596269_1047bp_rpl10	24.2197	24.7452	22.8162	24.7394	24.5614	23.6035
HVO_2757_212AA_Chr_Minus_1_start2596904_639bp_rpl1	26.4019	27.0536	26.5924	26.4972	26.5972	25.8346
HVO_2758_159AA_Chr_Minus_2_start2597689_480bp_rpl11	25.6728	25.8495	25.1838	25.6408	25.3021	24.688
HVO_2759_354AA_Chr_Minus_3_start2598870_1065bp_NA	25.2475	24.9205	25.2112	24.8061	25.0247	24.9619
HVO_2767_884AA_Chr_Minus_3_start2609928_2655bp_dna2	21.8226	20.5876	18.9835	21.8714	22.9001
HVO_2770_320AA_Chr_Minus_3_start2611947_963bp_NA	25.239	24.8822	25.1936	25.0704	24.9991	25.3391
HVO_2773_260AA_Chr_Minus_1_start2615048_783bp_rps2	23.8905	24.7816	24.1656	24.7064	24.7203	24.3545
HVO_2774_399AA_Chr_Minus_2_start2616244_1200bp_eno	24.6818	25.0408	24.7454	24.7737	25.2425	24.53
HVO_2775_58AA_Chr_Minus_1_start2616425_177bp_rpoK		21.9321		21.8383	21.8741
HVO_2776_64AA_Chr_Minus_2_start2616616_195bp_rpoN	26.2992	25.8892	25.2037	26.5124	26.2875	24.9559
HVO_2777_132AA_Chr_Minus_2_start2617027_399bp_rps9	22.8531	23.6439	21.5972		22.1763
HVO_2778_145AA_Chr_Minus_3_start2617458_438bp_rpl13	24.8675	25.4639	24.8445	25.346	25.271	24.9008
HVO_2779_116AA_Chr_Minus_1_start2617805_351bp_rpl18e	25.81	26.6019	26.1194	26.3294	26.0821	25.1495
HVO_2781_259AA_Chr_Minus_1_start2618840_780bp_rpoD	25.2769	26.0763	25.2231	25.5631	25.6848	25.1352
HVO_2782_130AA_Chr_Minus_1_start2619239_393bp_rps11	25.6217	26.2896	25.9616	25.9058	25.5559	21.0673
HVO_2783_175AA_Chr_Minus_2_start2619763_528bp_rps4	27.873	28.0949	27.8407	27.8173	27.6693	25.6336
HVO_2784_167AA_Chr_Minus_3_start2620263_504bp_rps13	26.2401	26.8111	26.5046	26.4536	26.5436	25.5733
HVO_2789_320AA_Chr_Minus_3_start2623191_963bp_moaA	23.0484	24.1836	22.8453	23.1814	22.2477
HVO_2797_231AA_Chr_Minus_1_start2628734_696bp_udk	24.2498	24.4756	24.2034	24.2919	24.5127	22.7493
HVO_2800_253AA_Chr_Minus_1_start2632109_762bp_livF3		20.7277		21.025		22.5036
HVO_2801_287AA_Chr_Minus_2_start2632969_864bp_livG3	23.8598	24.7114	22.8542		24.362
HVO_2803_368AA_Chr_Minus_2_start2635402_1107bp_livH3	25.1199	24.8962	24.8003	24.9417	24.8349	21.3904
HVO_2808_615AA_Chr_Minus_2_start2639620_1848bp_sdhA	24.0459	24.2501	23.773	23.8653	23.3379	23.3321
HVO_2809_293AA_Chr_Minus_1_start2640557_882bp_sdhB	24.2279	24.1801	24.1812	23.5531	23.4648	23.3172
HVO_2812_341AA_Chr_Minus_2_start2642458_1026bp_NA	23.5797	23.3532	23.7023	23.0266	22.8849	22.6293
HVO_2833_316AA_Chr_Minus_1_start2669114_951bp_NA	22.3068	22.1451			22.4631
HVO_2847_439AA_Chr_Minus_3_start2686065_1320bp_NA	23.0108	22.6271	22.7703	22.4468	22.3709	24.2025
HVO_2848_757AA_Chr_Minus_1_start2688329_2274bp_prkA1	21.6175	20.3721	21.1659
HVO_2849_690AA_Chr_Minus_2_start2690404_2073bp_prkA2	23.6243	23.2705	23.3841	22.3634	21.7999	25.8335
HVO_2852_288AA_Chr_Minus_3_start2692746_867bp_NA	22.6791	22.9317	22.5022
HVO_2860_562AA_Chr_Minus_3_start2699355_1689bp_NA	23.8638		23.8855	24.6378		23.0519
HVO_2861_275AA_Chr_Minus_1_start2700233_828bp_NA	24.8964	25.004	25.1418	25.157	24.978	25.1107
HVO_2866_77AA_Chr_Minus_1_start2704121_234bp_NA	21.3116	21.2043	20.7893	21.119	21.1117
HVO_2880_356AA_Chr_Minus_2_start2717524_1071bp_pelA	22.9082	22.9423	23.0415	23.1709	23.1599	23.8367
HVO_2882_240AA_Chr_Minus_2_start2719126_723bp_NA			24.126	23.0914	22.6499
HVO_2883_702AA_Chr_Minus_2_start2721418_2109bp_NA	23.4809	23.3457	23.3843	23.1672	23.0918	22.7313
HVO_2888_550AA_Chr_Minus_2_start2727970_1653bp_elp3	23.6431	23.9958	23.433	23.9896	23.7585	22.49
HVO_2889_729AA_Chr_Minus_3_start2730294_2190bp_NA	25.0464	25.445	25.2182	25.1465	24.9531	24.2406
HVO_2892A_192AA_Chr_Minus_3_start2732316_579bp_NA	21.2186				21.1712
HVO_2898_155AA_Chr_Minus_1_start2736416_468bp_NA		22.9269	22.9207	22.2464	22.6481
HVO_2932_396AA_Chr_Minus_2_start2764180_1191bp_NA	21.0852	23.0962	22.0352	21.9208	22.0739
HVO_2941_104AA_Chr_Minus_1_start2772695_315bp_mc1B	27.713	27.2454	27.4758	27.8917	27.4282	27.7377
HVO_2945_870AA_Chr_Minus_3_start2778375_2613bp_valS	25.3285	25.6886	25.5185	24.9902	25.051	23.929
HVO_2947_570AA_Chr_Minus_1_start2781632_1713bp_pheT	24.3491	24.2569	24.2511	23.8169	23.982	23.3381
HVO_2951_529AA_Chr_Minus_1_start2787164_1590bp_trpS1	24.1644	23.9526	24.1354	23.8815	24.1722	23.4908
HVO_2952_339AA_Chr_Minus_2_start2788180_1020bp_endA	23.7253	24.2145	23.8472	23.7673	23.9587	23.0161
HVO_2955_779AA_Chr_Minus_3_start2792259_2340bp_NA	23.02	23.0782	23.0004	22.5398	22.6045
HVO_2965_215AA_Chr_Minus_1_start2800934_648bp_serB	25.2878	23.7094	24.9102	24.4831	24.5471	24.3133
HVO_2967_205AA_Chr_Minus_2_start2802163_618bp_NA	23.1523	22.2734	23.095	20.9575	22.3858	21.482
HVO_2969_419AA_Chr_Minus_1_start2805953_1260bp_thrC3	25.077	24.8375	24.9945	24.6763	24.5883	24.0595
HVO_2970_123AA_Chr_Minus_3_start2806419_372bp_NA	23.8388	23.5613	23.202	23.1096	23.6762	22.8586
HVO_2971_78AA_Chr_Minus_2_start2806738_237bp_NA	21.0073	20.8468	20.9959	21.1763	21.6131
HVO_2972_230AA_Chr_Minus_2_start2807527_693bp_NA	22.8446	21.972	22.3714	22.098	22.6187
HVO_2984_167AA_Chr_Minus_3_start2816748_504bp_trpY	24.9263	24.5214	24.9885	24.8008	25.0531	24.9576
HVO_2988_238AA_Chr_Minus_2_start2819506_717bp_hisA	26.9549	26.92	26.9764	27.1978	27.1893	26.2746
HVO_2992_122AA_Chr_Minus_3_start2822901_369bp_hisI	18.3509	17.687	18.5649
HVO_2995_129AA_Chr_Minus_3_start2825526_390bp_fdx	25.5435	25.8237	26.0448	26.0728	26.5844	25.8639
HVO_2997_431AA_Chr_Minus_2_start2828227_1296bp_metY2	25.1773	24.9978	25.257	25.1259	24.5661	24.6625
HVO_2998_415AA_Chr_Minus_2_start2829607_1248bp_metX	23.7556	23.3066	23.4228	23.0678	22.5036	23.5952
HVO_2999_439AA_Chr_Minus_3_start2830923_1320bp_metY1	22.2684	22.2689	22.1166	21.9879	21.6535
HVO_3001_307AA_Chr_Minus_3_start2834241_924bp_NA	21.5507	21.846
HVO_3002_326AA_Chr_Minus_1_start2835218_981bp_NA	23.9872	23.3313	23.181	23.8176	23.1072
HVO_3003_91AA_Chr_Minus_1_start2835608_276bp_NA	22.2109		22.0722	21.871	22.1882	22.2036
HVO_3007_304AA_Chr_Minus_3_start2840346_915bp_mdh	23.6378	24.1247	24.2723	24.6308	24.5507	23.4888
HVO_3010_858AA_Chr_Minus_2_start2844229_2577bp_hef	22.1932	22.7486	22.651	22.0397	22.1182	21.9877
HVO_3012_330AA_Chr_Minus_2_start2845567_993bp_oapC	23.6952	23.1596	23.1249	22.9903	22.7605	22.5147
HVO_3013_130AA_Chr_Minus_2_start2846008_393bp_oapB	24.9416	24.4516	24.8483	23.9788	23.7961	24.8697
HVO_3014_213AA_Chr_Minus_2_start2846656_642bp_oapA	24.437	23.8325	24.2529	23.5393	23.1375	24.1179
HVO_C0038_116AA_pHV1_Minus_3_start32678_351bp_NA	25.5793	26.114	26.0056	26.2382	26.9275	26.2753
HVO_C0054_344AA_pHV1_Minus_3_start54335_1035bp_NA	21.5008	22.148	21.4442	22.0742	21.7148
HVO_C0069_324AA_pHV1_Minus_3_start67373_975bp_NA	23.6706	24.1628	24.0608	23.9641	24.0539	21.8533
HVO_C0072_297AA_pHV1_Minus_1_start71227_894bp_dppC16		20.7342	20.6965	21.1827	20.7313	19.7214
HVO_C0075_558AA_pHV1_Minus_2_start76410_1677bp_dppA16	22.0686	21.9589	22.6185	22.919	22.3011	22.401
HVO_C0076_259AA_pHV1_Minus_3_start77576_780bp_NA	22.7042	22.6456	23.0035	22.8902	22.7303
HVO_B0016_76AA_pHV3_Minus_3_start16822_231bp_NA	27.2297	26.9745	26.5992	27.4	26.6419	25.5815
HVO_B0017_140AA_pHV3_Minus_1_start17400_423bp_NA	23.1202				24.9301
HVO_B0018_287AA_pHV3_Minus_2_start18260_864bp_parA2	25.3526	24.8162	25.2269	25.2006	25.2882	24.9624
HVO_B0025_346AA_pHV3_Minus_1_start28260_1041bp_NA		20.8983	20.4625	19.4984
HVO_B0031_253AA_pHV3_Minus_1_start34797_762bp_NA	22.1148		22.2908	22.6207
HVO_B0038A_412AA_pHV3_Minus_2_start43046_1239bp_xacD	27.2867	27.6382	27.5036	27.0998	26.5885	26.8124
HVO_B0040_251AA_pHV3_Minus_1_start45708_756bp_xacR	24.3397	23.1741	24.4383	22.6777
HVO_B0041_612AA_pHV3_Minus_3_start48205_1839bp_iucC	21.7086	23.5971		22.5489	20.9481
HVO_B0043_213AA_pHV3_Minus_2_start50225_642bp_iucB		24.2469		24.9353
HVO_B0044_593AA_pHV3_Minus_3_start52003_1782bp_iucA	26.1616	26.7066	26.5083	27.6864	27.275	26.7356
HVO_B0046_459AA_pHV3_Minus_2_start54941_1380bp_dat	21.4429	20.4315	21.3609	22.4944	22.1296
HVO_B0047_400AA_pHV3_Minus_1_start56601_1203bp_NA	25.1782	22.3691	25.0878	23.0598	22.7413	22.3444
HVO_B0049_226AA_pHV3_Minus_2_start58175_681bp_cbiC	23.0559	22.6465	23.7799	22.3986	22.2392	21.0657
HVO_B0050_1284AA_pHV3_Minus_1_start62022_3855bp_cobN	24.9039	24.3709	25.504	24.8098	24.6863	21.6932
HVO_B0053_127AA_pHV3_Minus_2_start65849_384bp_NA	25.3089	24.7738	25.0658	24.7871	24.4728	22.623
HVO_B0054_406AA_pHV3_Minus_3_start67072_1221bp_cbiX1	22.8349	23.6503	23.2003	23.3705	25.3667
HVO_B0055_225AA_pHV3_Minus_1_start67746_678bp_NA	23.2891	23.8526	23.575	22.5706
HVO_B0057_344AA_pHV3_Minus_1_start69033_1035bp_cbiH2	24.1839	24.4851	25.1542	23.0545	23.5162	21.6032
HVO_B0058_294AA_pHV3_Minus_1_start69921_885bp_cbiH1	23.6288	23.1579	23.6549	22.8799	22.6096
HVO_B0059_326AA_pHV3_Minus_2_start70898_981bp_cbiG	24.5969	23.857	24.7463	23.7188	22.9736
HVO_B0060_279AA_pHV3_Minus_1_start71730_840bp_cbiF	23.2268	23.9091	24.1692	23.4809	23.7825	24.0297
HVO_B0061_235AA_pHV3_Minus_2_start72434_708bp_cbiL	24.3652	23.9458	24.393	23.6262	23.4804
HVO_B0062_184AA_pHV3_Minus_3_start72985_555bp_cbiT	23.4615	23.0082	23.6142	22.3164	21.654
HVO_B0069_459AA_pHV3_Minus_2_start78275_1380bp_gabD	24.6754		24.8044	24.7013	24.8892
HVO_B0071_349AA_pHV3_Minus_3_start81061_1050bp_adh2	26.5565	22.0192	24.0775	23.4727
HVO_B0082_569AA_pHV3_Minus_3_start93334_1710bp_dppA11		21.8033		21.8724	21.369	24.2575
HVO_B0084_138AA_pHV3_Minus_1_start95463_417bp_NA	25.1519	24.7408	24.8832	24.4022	24.4445	23.2099
HVO_B0085_538AA_pHV3_Minus_3_start97255_1617bp_NA	23.5742	21.8985	22.7128
HVO_B0090_356AA_pHV3_Minus_3_start102649_1071bp_dppD12	23.3829	20.8064	22.8449		20.83	20.8494
HVO_B0093_618AA_pHV3_Minus_3_start106654_1857bp_dppA12	22.2618		22.7996	21.2948	21.3178
HVO_B0101_257AA_pHV3_Minus_3_start114703_774bp_NA	22.4749	23.3369	22.9521	22.6041	22.2274	22.0105
HVO_B0127_317AA_pHV3_Minus_3_start143296_954bp_NA	24.5987	24.5539	24.7203	24.9547	24.7302	21.3196
HVO_B0134_258AA_pHV3_Minus_2_start150161_777bp_NA	23.2165		24.5041	23.7083	23.8795	23.9241
HVO_B0143_597AA_pHV3_Minus_3_start160798_1794bp_NA	24.8743	23.9026	24.8742	24.1586	24.065	23.7086
HVO_B0150_406AA_pHV3_Minus_1_start168900_1221bp_NA		25.2465	23.845	25.1445
HVO_B0153B_137AA_pHV3_Minus_3_start175231_414bp_NA	23.3188	24.1637	23.0014	23.0664	22.2847
HVO_B0197_370AA_pHV3_Minus_3_start227809_1113bp_NA		18.9226	23.111
HVO_B0198_398AA_pHV3_Minus_3_start229012_1197bp_NA	25.0879	22.6908	24.5724	22.7751	21.4031	22.7819
HVO_B0201_254AA_pHV3_Minus_1_start233649_765bp_NA	22.6508	23.0974	22.8823
HVO_B0202_304AA_pHV3_Minus_2_start234746_915bp_NA	23.0361		22.6906
HVO_B0245_203AA_pHV3_Minus_2_start294044_612bp_mobA1	25.7376	24.2399	24.4624		22.8365
HVO_B0259_217AA_pHV3_Minus_1_start307209_654bp_NA	23.3194	22.6536	22.9508	22.5434	22.9007	21.9609
HVO_B0266_435AA_pHV3_Minus_2_start319133_1308bp_gdhA3	25.2884	23.118	24.3862	25.3189	24.3055	22.6286
HVO_B0287_172AA_pHV3_Minus_1_start337218_519bp_NA	27.3459	26.5202	26.4398	26.3573	25.8645	25.4
HVO_B0320_255AA_pHV3_Minus_1_start369435_768bp_NA	23.1079	23.0095	23.1797
HVO_B0344_154AA_pHV3_Minus_1_start397845_465bp_NA	22.3532	21.4171	21.9593	21.4892		21.8631
HVO_B0371_496AA_pHV3_Minus_2_start428879_1491bp_aldH1	24.9841	24.3973	24.2939	22.9957	23.1378	24.9033
HVO_A0002_192AA_pHV4_Minus_1_start2586_579bp_NA	22.8342	22.6416	23.2658	23.0944	23.4728	22.6857
HVO_A0003_274AA_pHV4_Minus_3_start3403_825bp_parA3	23.1473	23.8574	24.0635	23.8521	24.32	24.7952
HVO_A0012_149AA_pHV4_Minus_2_start13319_450bp_NA	23.948	23.1297	23.262	23.6083	23.3762	21.9418
HVO_A0021_131AA_pHV4_Minus_3_start23494_396bp_NA	26.6437	26.6884	26.6371	26.8213	26.8764	26.4318
HVO_A0023_55AA_pHV4_Minus_3_start24859_168bp_NA		22.2349		21.9036
HVO_A0040_73AA_pHV4_Minus_3_start37042_222bp_NA	24.2847	24.3825	23.8326	24.3902	24.0677	22.0398
HVO_A0048_95AA_pHV4_Minus_1_start43689_288bp_NA	23.9052	23.5402	23.7218	23.6897	23.5118	23.9414
HVO_A0064_499AA_pHV4_Minus_2_start56897_1500bp_orc13	22.0109	22.389		22.3732
HVO_A0083_125AA_pHV4_Minus_2_start83906_378bp_NA	24.1505	23.342	23.2886	24.4269	23.6171	23.0846
HVO_A0084_377AA_pHV4_Minus_2_start85046_1134bp_NA	23.9508	23.6776	23.7616	24.1185	23.7691	22.2936
HVO_A0086_130AA_pHV4_Minus_2_start87260_393bp_NA	24.8238	24.7557	24.8014	25.5389	24.9853	24.7489
HVO_A0087_289AA_pHV4_Minus_2_start88388_870bp_NA	25.7737	26.0972	25.6971	25.2268	25.0721	24.5079
HVO_A0133_292AA_pHV4_Minus_1_start131637_879bp_NA	23.5647	23.9192	24.5903	24.8435	24.2325	22.2381
HVO_A0140_203AA_pHV4_Minus_2_start136844_612bp_NA	22.1942	22.486	22.4053	22.2108	23.5209
HVO_A0153_162AA_pHV4_Minus_3_start151816_489bp_NA	21.9498	24.258	24.7549	22.8506
HVO_A0154_549AA_pHV4_Minus_3_start153469_1650bp_NA	22.7426				22.6751
HVO_A0156_664AA_pHV4_Minus_3_start155953_1995bp_acs7	24.3685	24.5935	25.487	24.908	23.0333
HVO_A0158_650AA_pHV4_Minus_1_start160014_1953bp_acs8	23.303	23.7154	24.0925		23.0997
HVO_A0176_283AA_pHV4_Minus_2_start180359_852bp_NA	21.3452	20.6503	21.2946	20.1337
HVO_A0177_327AA_pHV4_Minus_3_start181339_984bp_NA	25.2154	24.8133	25.3587	24.3941	21.3067
HVO_A0189_91AA_pHV4_Minus_2_start189824_276bp_NA	22.1072	22.1794	21.747	22.6073	21.7029	22.2079
HVO_A0229_134AA_pHV4_Minus_3_start234334_405bp_NA	25.3751	23.8213	25.1708	23.9831	24.4297
HVO_A0244_132AA_pHV4_Minus_2_start247418_399bp_NA	22.3418	22.8255	24.0556		23.8993	22.4131
HVO_A0257_425AA_pHV4_Minus_2_start258668_1278bp_orc7	23.4586	23.3573	23.4363	23.4854	23.5415
HVO_A0266_255AA_pHV4_Minus_3_start271183_768bp_NA	23.0705	23.1477	23.029	22.811	23.0392	22.6028
HVO_A0280_260AA_pHV4_Minus_2_start289421_783bp_NA	23.205	22.8372
HVO_A0305_489AA_pHV4_Minus_2_start320552_1470bp_mmsA		22.5444				26.2424
HVO_A0326_684AA_pHV4_Minus_1_start338493_2055bp_bgaH	22.3179		21.0458
HVO_A0339_557AA_pHV4_Minus_3_start352444_1674bp_dppA7	22.176	23.0048	22.1846	22.4633	21.3332	23.2627
HVO_A0349_388AA_pHV4_Minus_2_start362870_1167bp_NA	24.7306	25.7117	24.8769	25.2594	25.1891	23.5917
HVO_A0388_174AA_pHV4_Minus_1_start401835_525bp_NA	23.8681	24.0961	23.6748	24.3151	24.1715	23.8277
HVO_A0401_386AA_pHV4_Minus_3_start409822_1161bp_NA	22.7295			21.7126	22.533
HVO_A0425_346AA_pHV4_Minus_1_start429507_1041bp_dppF9	20.382	21.5097	20.6576	20.8288		21.8561
HVO_A0426_337AA_pHV4_Minus_3_start430522_1014bp_dppD9	21.5385	21.5198				21.5217
HVO_A0428_567AA_pHV4_Minus_2_start434114_1704bp_dppA9	22.4431	22.2039	23.2323	22.3081	21.4926	24.1475
HVO_A0429A_351AA_pHV4_Minus_2_start437012_1056bp_NA	23.5783	22.6904	24.1104	24.4512	22.9084
HVO_A0430_346AA_pHV4_Minus_3_start438049_1041bp_NA	20.1883	20.5227		20.5176
HVO_A0443_164AA_pHV4_Minus_2_start451976_495bp_NA	23.1749	22.8767	22.9563	22.9614	22.7875	21.3424
HVO_A0444_119AA_pHV4_Minus_3_start452332_360bp_NA	21.5706	24.5666	24.6243	23.4543	24.2646	21.7431
HVO_A0465_210AA_pHV4_Minus_3_start471814_633bp_NA			22.3924		22.8388	23.1859
HVO_A0472_194AA_pHV4_Minus_3_start479971_585bp_trxB6	24.5113	24.725	24.581	25.2562	25.6059	24.9723
HVO_A0475_200AA_pHV4_Minus_1_start482094_603bp_sod1	23.3194	23.9571	24.8523	23.7641	24.2004	20.7432
HVO_A0485_351AA_pHV4_Minus_3_start493744_1056bp_NA	23.5415	23.2371	23.7117	23.0262	23.0487	22.8969
HVO_A0489_363AA_pHV4_Minus_3_start498328_1092bp_NA		22.8235	23.0697
HVO_A0491_383AA_pHV4_Minus_1_start500724_1152bp_tsgD6	21.3567		22.662	19.9164		20.1708
HVO_A0494_443AA_pHV4_Minus_2_start503849_1332bp_tsgA6		22.2757	25.593
HVO_A0496_290AA_pHV4_Minus_1_start505668_873bp_NA	25.1311	24.5812	25.2312	25.0493	25.1662	21.9862
HVO_A0500_155AA_pHV4_Minus_3_start509119_468bp_mtfK1	27.7365	27.7329	27.5624	27.2245	26.8975	26.7084
HVO_A0505_254AA_pHV4_Minus_2_start512603_765bp_fadA4	23.9355		24.0342	23.3205	23.6795	24.5671
HVO_A0506_212AA_pHV4_Minus_2_start513323_639bp_boa8	25.556	25.1933	25.438			25.232
HVO_A0519_156AA_pHV4_Minus_1_start523416_471bp_maoC2	23.0987	19.0404	24.6473	23.0349	23.4584
HVO_A0521_429AA_pHV4_Minus_1_start525222_1290bp_paaK	22.0509		22.2632
HVO_A0527_255AA_pHV4_Minus_3_start531280_768bp_NA	24.5365	24.3345	24.7983	24.3188	24.6128
HVO_A0548_175AA_pHV4_Minus_3_start550156_528bp_NA				21.6264	22.4402
HVO_A0551_538AA_pHV4_Minus_1_start555414_1617bp_acs9	24.4766	24.4426	26.2244	25.8932	24.6956	22.2562
HVO_A0559_528AA_pHV4_Minus_1_start564126_1587bp_hutH	24.0125	23.5183	24.6819	24.5058	24.5982
HVO_A0560_412AA_pHV4_Minus_3_start565357_1239bp_hutI	23.3367	22.8031	23.5268	23.3242	23.4158	23.2565
HVO_A0562_620AA_pHV4_Minus_3_start568159_1863bp_hutU	23.7304	23.4479	23.6341	23.3731	23.5685	22.9548
HVO_A0564_133AA_pHV4_Minus_2_start569303_402bp_NA	24.6476	23.7613	22.9568	23.0273	24.4853	22.7152
HVO_A0568_319AA_pHV4_Minus_2_start573671_960bp_NA	23.6581	22.7446	23.7179	23.2675
HVO_A0571_219AA_pHV4_Minus_1_start577125_660bp_NA	24.0881	23.8259	24.3142	24.3868	22.2696	23.2486
HVO_A0605_213AA_pHV4_Minus_3_start607660_642bp_NA	24.951	24.1243	25.0546	24.4516	24.0952	22.2095
HVO_A0618_475AA_pHV4_Minus_2_start617336_1428bp_NA	23.4935	22.5636	23.1479	23.0399	23.095	23.3627
HVO_A0627_354AA_pHV4_Minus_2_start626867_1065bp_NA	21.9172		21.5596	20.9375	20.9121	21.57
HVO_A0630_138AA_pHV4_Minus_3_start629218_417bp_NA		21.3599	20.4282			21.7669
HVO_0001_564AA_Chr_Plus_1_start258_1695bp_orc1	22.318	22.4911	22.5559	22.5418	22.5329	22.3398
HVO_0004_375AA_Chr_Plus_1_start4686_1128bp_NA	24.1137	24.3753	24.0938	23.6358	23.8603	21.16
HVO_0008_392AA_Chr_Plus_1_start7470_1179bp_lysC	27.0243	26.8471	26.8154	26.4456	26.1966	25.4771
HVO_0009_448AA_Chr_Plus_3_start8873_1347bp_tnaA	25.4595	24.5466	25.9814	25.7043	26.032	23.1471
HVO_0015_81AA_Chr_Plus_2_start14980_246bp_ferC	24.0166	24.0487	23.9792	24.7062	24.311	25.0843
HVO_0016_285AA_Chr_Plus_3_start15479_858bp_NA	23.8542	23.9536	24.3611	23.9849	24.0842	21.5966
HVO_0019_226AA_Chr_Plus_3_start17615_681bp_NA	21.9945	24.603	25.0163	21.6962	23.9891
HVO_0025_286AA_Chr_Plus_1_start24438_861bp_tssA1	23.7706	23.8759	24.2889	24.4172	24.7556	23.5927
HVO_0027_199AA_Chr_Plus_2_start26974_600bp_NA	24.7711	24.1666	24.35	24.7148	24.6493	23.9931
HVO_0029_698AA_Chr_Plus_3_start28190_2097bp_uvrB	23.5682	23.2272	23.6682	23.7695	24.0359	22.8211
HVO_0037_165AA_Chr_Plus_3_start35225_498bp_NA	22.9745	21.3494		22.786
HVO_0064_139AA_Chr_Plus_2_start63622_420bp_NA	23.8882	24.2669	23.1931	24.8027	24.2672	24.3858
HVO_0065_1202AA_Chr_Plus_1_start64044_3609bp_polD2	22.2903	22.5458	22.3723	22.4624	22.2344
HVO_0067_95AA_Chr_Plus_1_start69249_288bp_NA	23.4747		23.1741	23.3926	24.0401	25.1219
HVO_0098_67AA_Chr_Plus_3_start95156_204bp_NA	16.9857	17.4947			17.0941
HVO_0102_293AA_Chr_Plus_3_start100055_882bp_htpX1	20.6124	18.3875	20.5144	18.9137	19.1127
HVO_0103_201AA_Chr_Plus_3_start100943_606bp_NA	20.75	21.5572			23.7702
HVO_0104_343AA_Chr_Plus_3_start101807_1032bp_radA	26.2466	26.6775	26.4593	26.0441	25.8065	24.7401
HVO_0105_381AA_Chr_Plus_1_start103089_1146bp_NA				26.6232	25.7301
HVO_0106_137AA_Chr_Plus_2_start104245_414bp_NA				24.2869	23.3078
HVO_0114_184AA_Chr_Plus_3_start110198_555bp_thpR	23.1961	22.226	23.0479	23.2887	23.5277	23.5768
HVO_0115_50AA_Chr_Plus_3_start110903_153bp_rpl39e	26.3413	24.3922	25.3775	25.5608	24.3891	24.7076
HVO_0116_92AA_Chr_Plus_3_start111059_279bp_rpl31e	23.5377	23.9648	23.6764	23.8263	23.4706	22.5803
HVO_0117_221AA_Chr_Plus_3_start111341_666bp_tif6	23.6579	23.9194	23.3837	22.8864	23.1945	21.5012
HVO_0118_58AA_Chr_Plus_3_start112088_177bp_rpl20e	25.8553	25.9284	25.291	25.8709	25.8138	24.6116
HVO_0119_157AA_Chr_Plus_2_start112261_474bp_pfdA	26.0213	26.2615	26.2839	25.9057	26.1317	24.2942
HVO_0120_456AA_Chr_Plus_1_start112767_1371bp_ftsY	23.2266	22.7787	22.7942	22.3002	22.6549	23.4923
HVO_0123_465AA_Chr_Plus_1_start115896_1398bp_srp54	24.6478	23.2979	24.2278	23.9755	24.2406	23.6476
HVO_0145_341AA_Chr_Plus_1_start135168_1026bp_rfcC	23.7669	22.7824	23.1157	23.4192	23.1502	23.0516
HVO_0147_139AA_Chr_Plus_3_start137039_420bp_ureB		21.6171				26.052
HVO_0148_568AA_Chr_Plus_2_start137455_1707bp_ureC		21.0442				22.8293
HVO_0150_207AA_Chr_Plus_3_start139550_624bp_ureG		23.9548	21.3932		21.6464	29.0871
HVO_0151_299AA_Chr_Plus_2_start140173_900bp_ureD		21.5604	20.1327			25.5569
HVO_0152_219AA_Chr_Plus_1_start141072_660bp_ureE				20.3396		23.5918
HVO_0158_189AA_Chr_Plus_1_start144786_570bp_tbp1	26.393	26.415	26.5942	26.5068	26.5428	27.8116
HVO_0162_366AA_Chr_Plus_1_start147744_1101bp_NA	19.4323			20.1287	19.9274	20.1205
HVO_0165_430AA_Chr_Plus_1_start149886_1293bp_mtaD	24.2221	24.4524	24.3215	24.4132	24.163	22.6643
HVO_0167_428AA_Chr_Plus_1_start151659_1287bp_ahcY	24.6514	24.5074	24.8028	24.6192	24.7328	23.859
HVO_0174_197AA_Chr_Plus_3_start157202_594bp_NA	23.0985	23.2742
HVO_0177_153AA_Chr_Plus_3_start158945_462bp_arsC	23.4055	22.6866	22.8808	23.2585	23.0462	22.5552
HVO_0179_261AA_Chr_Plus_2_start162031_786bp_NA	24.7001	24.1379	24.4177		23.1454	23.7956
HVO_0180_259AA_Chr_Plus_2_start162982_780bp_rlmE	24.5282	24.5839	24.5946	24.2639	24.3239	23.7529
HVO_0191_664AA_Chr_Plus_1_start172017_1995bp_mutS5a	22.8262	22.3271	21.3043	21.5285	20.8042	22.8169
HVO_0194_374AA_Chr_Plus_2_start174892_1125bp_orc9	23.4735	23.807	23.5708	23.3691	23.5838
HVO_0195_230AA_Chr_Plus_2_start176077_693bp_rpiA	25.2754	25.0656	25.1866	25.392	25.1984	24.2242
HVO_0199_457AA_Chr_Plus_2_start178741_1374bp_pmm2	25.8486	25.7272	25.8924	26.0462	25.7767	25.5095
HVO_0203_327AA_Chr_Plus_3_start181313_984bp_rfcA	25.117	25.3138	25.2363	25.1368	25.2031	23.6723
HVO_0206_922AA_Chr_Plus_3_start185459_2769bp_alaS1	24.8064	24.7858	24.8065	24.518	24.6267	23.8508
HVO_0208_237AA_Chr_Plus_2_start189223_714bp_guaAa2	22.5468	23.3629	22.7418	22.5662	22.6388	22.262
HVO_0209_387AA_Chr_Plus_3_start190112_1164bp_acd1	23.2518	23.3031	23.663	23.0575	22.7392
HVO_0211_107AA_Chr_Plus_1_start191877_324bp_ferB1	24.3427	25.1891	24.0442	24.7315	23.9493
HVO_0212_124AA_Chr_Plus_3_start192245_375bp_NA	24.8788	24.2788	22.7917	25.0303	25.1208	25.7096
HVO_0213_150AA_Chr_Plus_2_start192742_453bp_dpsA2	26.5656	25.0583	25.8812	26.3566	26.1935	25.6413
HVO_0214_320AA_Chr_Plus_1_start193386_963bp_NA	25.9509	25.905	25.8407	25.7835	26.1026	26.0987
HVO_0220_702AA_Chr_Plus_1_start199368_2109bp_mcm	23.8703	23.5603	23.9029	23.3635	23.6349	21.7934
HVO_0236_376AA_Chr_Plus_2_start212299_1131bp_trm1	22.7776	22.2515	22.8746	21.7207
HVO_0240_152AA_Chr_Plus_2_start217441_459bp_NA	24.832	24.5241	24.938	24.865	24.9241	24.1828
HVO_0243_341AA_Chr_Plus_3_start219536_1026bp_ltaE	24.513	24.0371	24.297	24.647	24.7714	22.679
HVO_0252_168AA_Chr_Plus_3_start227072_507bp_bcp2	24.8062	24.1395	24.8864	24.0384	24.2652	24.2677
HVO_0260_95AA_Chr_Plus_1_start233415_288bp_NA	21.3082	18.6581	21.0279	20.9082	20.7159	20.0534
HVO_0265_86AA_Chr_Plus_2_start237481_261bp_NA	24.9721	24.4595	24.3043	24.7136	24.1953	23.8117
HVO_0266_81AA_Chr_Plus_3_start237743_246bp_NA	23.8115	22.7605	22.7513			23.3411
HVO_0285_390AA_Chr_Plus_1_start256758_1173bp_NA	24.2814	24.0327	24.7715	24.816	24.2123
HVO_0310_110AA_Chr_Plus_2_start278458_333bp_atpH	25.0824	25.7248	24.675	25.7595	25.1837	24.0984
HVO_0311_733AA_Chr_Plus_3_start278777_2202bp_atpI	22.8462	23.2759	23.3824	23.1051	23.0261	22.6249
HVO_0313_194AA_Chr_Plus_3_start281432_585bp_atpE	23.9745	24.3408	24.389	24.3438	24.0889	23.5937
HVO_0314_348AA_Chr_Plus_2_start282013_1047bp_atpC	24.6265	25.2568	24.7602	24.7608	24.4518	24.3148
HVO_0315_106AA_Chr_Plus_1_start283056_321bp_atpF	26.0691	27.0257	25.9141	26.6703	25.9162	25.3718
HVO_0316_586AA_Chr_Plus_1_start283383_1761bp_atpA	25.624	26.2356	25.8732	26.0251	25.7306	24.8737
HVO_0317_468AA_Chr_Plus_2_start285148_1407bp_atpB	26.8068	27.2503	26.838	27.3115	26.6078	26.5937
HVO_0319_235AA_Chr_Plus_2_start288859_708bp_atpD1	24.2848	24.364	24.1421	24.4196	24.0264	23.6014
HVO_0322_574AA_Chr_Plus_2_start291490_1725bp_minD4	23.3767	23.1964	23.2117	22.9792	22.7749
HVO_0326_237AA_Chr_Plus_1_start296025_714bp_ribK	23.3059	24.7987	24.1177	24.2055	23.9791	24.0474
HVO_0329_312AA_Chr_Plus_2_start298435_939bp_ilvE	25.7458	25.3149	25.8203	25.2802	25.4325	24.589
HVO_0334_237AA_Chr_Plus_2_start302356_714bp_apt2	25.6974	25.0319	24.8396	24.7869	24.6318	24.9287
HVO_0337_84AA_Chr_Plus_2_start306250_255bp_grx1	24.0298	25.1461	24.0127	24.7601	24.4092	23.8535
HVO_0346_75AA_Chr_Plus_3_start312095_228bp_rpoH	23.4219	23.7166	23.2847	23.8444	23.5848	23.0598
HVO_0347_521AA_Chr_Plus_2_start312319_1566bp_rpoB2	25.26	25.2931	25.086	24.9994	25.1163	24.1847
HVO_0348_609AA_Chr_Plus_3_start313886_1830bp_rpoB1	23.6959	23.622	23.818	23.725	24.0229	21.7849
HVO_0349_976AA_Chr_Plus_3_start315722_2931bp_rpoA1	24.3216	24.3066	24.1372	24.1582	24.2251	23.2401
HVO_0350_419AA_Chr_Plus_1_start318645_1260bp_rpoA2	24.8977	25.7038	24.8098	25.2867	24.5599	23.4943
HVO_0351_139AA_Chr_Plus_3_start319907_420bp_nusA	22.9241	22.5125	23.1358	23.1803	23.3765
HVO_0353_142AA_Chr_Plus_2_start321385_429bp_rps12	25.7645	25.4917	25.2385	25.368	25.087	24.2367
HVO_0354_204AA_Chr_Plus_1_start321816_615bp_rps7	26.1748	26.4888	26.0604	26.051	26.0005	25.0488
HVO_0356_727AA_Chr_Plus_2_start323485_2184bp_tef2	25.3884	25.3041	25.3742	25.1993	25.5498	24.072
HVO_0357_189AA_Chr_Plus_2_start325966_570bp_NA	24.5241	23.9594	24.7956	24.1938	24.4191	23.473
HVO_0358_317AA_Chr_Plus_1_start326532_954bp_hom1	25.5283	26.2028	25.8668	25.4662	26.1029	24.1785
HVO_0359_421AA_Chr_Plus_2_start327676_1266bp_tef1a1	25.5562	25.6381	25.9162	25.6361	26.4111	24.4926
HVO_0360_102AA_Chr_Plus_1_start328944_309bp_rps10a	24.1404	24.35	23.9318	24.0832	24.0208	23.1872
HVO_0387_79AA_Chr_Plus_2_start343321_240bp_NA	27.6795	27.9042	28.784	27.4906	28.7182	28.7586
HVO_0390_159AA_Chr_Plus_1_start345603_480bp_NA	25.1557	25.1094	24.5927	25.8587	25.3817	24.7609
HVO_0392_118AA_Chr_Plus_2_start347026_357bp_sepF	26.2554	26.3317	26.284	23.1564	22.9425	22.3036
HVO_0393_983AA_Chr_Plus_1_start347502_2952bp_uvrA	24.6486	24.8063	24.5619	24.5246	24.7288	24.1557
HVO_0396_360AA_Chr_Plus_2_start352270_1083bp_NA	22.8386	22.6266	22.7582	21.7774	21.7085	20.5162
HVO_0399_346AA_Chr_Plus_1_start355050_1041bp_NA	22.1476	21.7782	22.2293	20.8188	21.2371	25.2817
HVO_0400_126AA_Chr_Plus_2_start356161_381bp_NA	26.9493	26.8258	26.7896	27.3598	27.1192	27.1041
HVO_0401_152AA_Chr_Plus_2_start356734_459bp_NA	25.4207	25.515	25.1739	25.2027	26.4181	26.2921
HVO_0402_225AA_Chr_Plus_1_start357270_678bp_NA	23.8093	22.3374	22.8732	24.1827	23.5327	22.4473
HVO_0403_322AA_Chr_Plus_1_start358032_969bp_glcK		23.7461	22.8688	22.8307
HVO_0405_657AA_Chr_Plus_3_start359447_1974bp_NA	24.7649	24.6216	24.497	24.78	25.8101	24.8137
HVO_0421_626AA_Chr_Plus_3_start377834_1881bp_NA	24.7295	24.8414	24.8731	24.6157	24.6874	23.8346
HVO_0423_104AA_Chr_Plus_1_start380247_315bp_NA	21.7394	22.2153	22.7552	21.6281	22.5393
HVO_0424_604AA_Chr_Plus_3_start380564_1815bp_NA	24.6996	25.0963	24.8151	25.2135	25.0662	24.0233
HVO_0425_313AA_Chr_Plus_1_start382515_942bp_NA	21.3316	21.3782	22.0718	21.7035	21.8061
HVO_0430_150AA_Chr_Plus_1_start386169_453bp_NA	27.6842	28.2995	28.0129	25.3537	27.774	26.5601
HVO_0431_284AA_Chr_Plus_2_start386653_855bp_NA	25.1448	24.685	25.2609	24.9828	25.3234	24.7859
HVO_0433_222AA_Chr_Plus_1_start387864_669bp_npdG	26.2411	26.4255	25.8237	26.1699	26.4675	25.3621
HVO_0438_89AA_Chr_Plus_3_start391499_270bp_trxA1	24.2002	24.8467	23.9014	24.485	24.0046	23.3801
HVO_0444_198AA_Chr_Plus_2_start393985_597bp_udg3	20.2723	22.9039	23.1304	23.7043	22.9607	22.7368
HVO_0448_219AA_Chr_Plus_1_start397884_660bp_hisH	25.7206	25.1587	25.4089	25.4272	25.4482	25.3603
HVO_0449_268AA_Chr_Plus_1_start398598_807bp_pheA	26.2662	25.283	25.8069	24.8995	25.242	23.9621
HVO_0450_135AA_Chr_Plus_3_start399548_408bp_hsp20A	25.606	23.7644	25.5126	26.2105	25.7485	24.7397
HVO_0452_958AA_Chr_Plus_3_start400730_2877bp_leuS	25.5204	24.9467	25.3315	24.7093	24.6608	23.9432
HVO_0453_72AA_Chr_Plus_3_start403730_219bp_NA	22.8559	20.2108	22.5655	22.5904	23.1594	22.9094
HVO_0467_402AA_Chr_Plus_2_start416899_1209bp_pchB	23.891	23.7696	24.0774	23.6739	23.9909	22.4906
HVO_0469_318AA_Chr_Plus_2_start418546_957bp_NA	22.3116	22.784	22.743	22.9629	22.8734	22.4128
HVO_0470_367AA_Chr_Plus_2_start419599_1104bp_thrC1	25.4268	25.2133	25.3191	25.3666	25.0728	24.9219
HVO_0478_355AA_Chr_Plus_3_start426605_1068bp_gap1	26.1496	26.2618	26.2314	26.2128	26.6503	24.6259
HVO_0482_120AA_Chr_Plus_1_start431247_363bp_hsp20C	23.6047	23.5512	22.6178		24.1555
HVO_0487_151AA_Chr_Plus_2_start434848_456bp_NA	23.7093	22.2878	23.5582	22.7789	23.7623	21.3434
HVO_0488_132AA_Chr_Plus_1_start435432_399bp_NA		21.4414	22.3353
HVO_0491_153AA_Chr_Plus_3_start436448_462bp_NA	25.0799	25.0435	25.0312	25.1796	25.2905	24.4647
HVO_0493_130AA_Chr_Plus_3_start437774_393bp_NA	23.3982	22.3274	21.1581		22.9562
HVO_0511_262AA_Chr_Plus_1_start448281_789bp_azf	23.6086	23.817	23.6669	23.4483	23.5858	23.2732
HVO_0519_483AA_Chr_Plus_3_start453269_1452bp_rpa2	25.0572	25.1483	24.9675	25.0537	24.5319	23.6595
HVO_0520_143AA_Chr_Plus_3_start454913_432bp_hstA	25.5721	24.9569	24.8034	25.2161	24.8354	25.8019
HVO_0522_337AA_Chr_Plus_2_start455344_1014bp_hda1	24.6006	23.5054	24.7361	24.0035	24.5707	23.2289
HVO_0530_457AA_Chr_Plus_1_start461838_1374bp_tsgA1	23.2487	23.5479	23.9733	24.3832	21.5108	23.1568
HVO_0534_383AA_Chr_Plus_1_start465348_1152bp_tsgD1	25.2027	24.762	25.8405	25.9429	25.204	24.9542
HVO_0536_176AA_Chr_Plus_3_start467702_531bp_dpsA1	24.3247	24.6625	24.6752	24.3392	24.6803	24.7082
HVO_0545_165AA_Chr_Plus_2_start476452_498bp_NA		22.1135	22.4041	21.993	22.4094
HVO_0554_831AA_Chr_Plus_2_start487588_2496bp_basT	26.3143	25.421	26.0413	26.303	26.0115
HVO_0559_117AA_Chr_Plus_2_start494488_354bp_glpE			23.4131	23.2919	23.7439
HVO_0565_379AA_Chr_Plus_2_start499582_1140bp_malK	21.9134		22.7297	22.6538	22.0177
HVO_0568_349AA_Chr_Plus_3_start505103_1050bp_NA	21.5358	22.5373	22.5544	22.4849	22.8692
HVO_0572_275AA_Chr_Plus_3_start509723_828bp_lpl	22.4038	21.7212	22.0757	22.3633	22.171	21.1642
HVO_0573_291AA_Chr_Plus_3_start510605_876bp_apn1	22.0106	22.5447	22.6153	22.7074	22.7748	21.2802
HVO_0580_321AA_Chr_Plus_2_start514996_966bp_ncsA	23.0536	23.7147	22.9101	23.6312	23.4869	20.4029
HVO_0585_327AA_Chr_Plus_1_start518847_984bp_NA	23.4794		24.0234	22.6967	23.119
HVO_0590_355AA_Chr_Plus_2_start522769_1068bp_cobT	24.5673	24.5697	24.6033	24.5111	24.7043
HVO_0595_257AA_Chr_Plus_1_start527070_774bp_minD2	26.7073	26.4228	28.0263		27.3448
HVO_0600_177AA_Chr_Plus_2_start531046_534bp_NA	25.4739	26.0483	26.0488	25.4084	25.3692	23.2935
HVO_0601_316AA_Chr_Plus_1_start531576_951bp_hom2	25.2434	24.317	24.7062	25.7605	25.8154
HVO_0627_898AA_Chr_Plus_2_start558052_2697bp_dppDF2	23.4589	23.7457	23.9752	23.6488	23.1785	24.6706
HVO_0628_574AA_Chr_Plus_2_start560896_1725bp_dppA2	24.0082	24.5157	24.8001	24.5877	24.5153	24.081
HVO_0630_311AA_Chr_Plus_2_start563662_936bp_dppC2	22.3795	22.2269	23.4524	22.6729	20.4432	23.7716
HVO_0647_183AA_Chr_Plus_2_start580081_552bp_guaAa1	23.7558	23.8926	23.0734	23.7131	22.8241
HVO_0661_195AA_Chr_Plus_1_start590190_588bp_dcd	25.0177	24.6407	24.7339	24.5335	24.2981	24.2482
HVO_0662_299AA_Chr_Plus_3_start590774_900bp_thiR	22.2122	22.3192	22.8822	21.6344	22.6995	22.7518
HVO_0670_326AA_Chr_Plus_1_start598977_981bp_NA	23.7151	23.865	24.2289	24.0747	24.0938	23.2686
HVO_0685_294AA_Chr_Plus_2_start614347_885bp_NA	22.0157		23.1152
HVO_0687_444AA_Chr_Plus_1_start615744_1335bp_NA	23.6088	23.8285	23.8924	23.5715	22.8492	23.5674
HVO_0688_107AA_Chr_Plus_1_start617184_324bp_NA	25.8236	25.3396	25.198			19.0011
HVO_0689_1240AA_Chr_Plus_3_start617591_3723bp_smc	22.7267	22.9646	22.8972	21.9121	21.8858
HVO_0690_375AA_Chr_Plus_1_start621306_1128bp_scpA	24.3007	26.8539	24.0202	26.139	22.1814	21.4089
HVO_0703_86AA_Chr_Plus_2_start629659_261bp_NA	25.5319	25.5827	25.3384	25.5641	25.2299	21.4162
HVO_0704_261AA_Chr_Plus_3_start632375_786bp_NA	22.4612	23.1321		22.7267	22.5986
HVO_0717_379AA_Chr_Plus_3_start643397_1140bp_ftsZ1	24.9448	24.1222	25.0128	23.7218	24.1753	23.3608
HVO_0718_57AA_Chr_Plus_3_start644717_174bp_secE	24.9644	25.7893	25.7291	25.6306	25.1695	24.8756
HVO_0719_150AA_Chr_Plus_1_start644892_453bp_spt5	24.9906	24.6214	24.8147	24.657	24.5662	23.7588
HVO_0721_254AA_Chr_Plus_3_start645926_765bp_NA	21.1658	20.0367	21.5564	20.3765	21.2207
HVO_0724_409AA_Chr_Plus_2_start648022_1230bp_arsA1	23.9351	22.6497	23.1401	23.4358	23.4671	20.8984
HVO_0730_119AA_Chr_Plus_3_start653354_360bp_rosR	24.2572	23.5442	23.3762	24.2749	23.1721	23.6754
HVO_0733_326AA_Chr_Plus_1_start655014_981bp_tfb4		20.9126	21.0103	21.0222	21.2684
HVO_0739_329AA_Chr_Plus_2_start659245_990bp_NA	22.6717	22.662	23.635
HVO_0743_449AA_Chr_Plus_3_start663290_1350bp_NA	24.4604	24.2288	24.6879	24.3497	24.6655	23.966
HVO_0754_139AA_Chr_Plus_2_start676918_420bp_NA	24.619	23.0147	24.2775	23.9269	23.8724
HVO_0755_298AA_Chr_Plus_1_start677334_897bp_NA	22.3211	21.668	22.3837		22.1627
HVO_0757_363AA_Chr_Plus_1_start679608_1092bp_NA	20.5883	23.5898	23.669	20.6704	23.1887	19.0098
HVO_0761_162AA_Chr_Plus_2_start683419_489bp_NA		23.5877	21.6622		21.7927	22.5921
HVO_0768_565AA_Chr_Plus_3_start688631_1698bp_NA	22.5569	23.0915	22.5587	22.9808	22.9767	22.2872
HVO_0773_251AA_Chr_Plus_3_start693329_756bp_NA	23.5358	23.6785	23.5794	23.1527	22.7518	23.2635
HVO_0778_524AA_Chr_Plus_2_start697228_1575bp_ths3	24.8848	25.9728	25.7133	26.3308	26.2337	24.6255
HVO_0783_694AA_Chr_Plus_1_start702504_2085bp_lon	22.6261	22.676	22.559	23.2554	23.0428	21.7017
HVO_0787_251AA_Chr_Plus_3_start706709_756bp_trpC	23.5459	23.6532	23.6214	22.784	22.3964	28.5932
HVO_0788_422AA_Chr_Plus_2_start707461_1269bp_trpB	22.6764	23.821	22.9097	23.0546	23.536	27.2248
HVO_0790_266AA_Chr_Plus_1_start709587_801bp_fba2	26.0959	26.0051	26.146	25.7111	25.6804	27.4555
HVO_0792_392AA_Chr_Plus_3_start711644_1179bp_aroB	24.9847	24.808	24.954	24.6212	24.4055	24.1352
HVO_0797_173AA_Chr_Plus_2_start716671_522bp_NA	24.7566	24.0077	24.9244	25.1132	24.8584
HVO_0818_389AA_Chr_Plus_2_start737956_1170bp_thrC2	22.3163	22.6888	22.6553	22.1413	22.5014	24.0831
HVO_0819_231AA_Chr_Plus_1_start739212_696bp_sirR	22.6264	22.1425	24.0447	23.0009	23.1153	22.5422
HVO_0821_227AA_Chr_Plus_2_start740692_684bp_NA		20.0461		19.9399
HVO_0822_348AA_Chr_Plus_2_start741511_1047bp_gldA	23.1516	23.3915	23.1447	22.4166	24.1013
HVO_0824_352AA_Chr_Plus_1_start743574_1059bp_NA	23.4966	23.1264	23.4253	23.4064	23.5577	23.9818
HVO_0827_85AA_Chr_Plus_2_start746707_258bp_NA	22.3338	22.8328	22.6801	23.8229	23.2438	23.303
HVO_0829_608AA_Chr_Plus_3_start747740_1827bp_NA	24.7758	24.3284	24.7626	24.6886	24.7433	24.5307
HVO_0830_139AA_Chr_Plus_3_start749624_420bp_mmcB	23.8147	22.3768	23.8771	23.1531	22.6653
HVO_0831_372AA_Chr_Plus_2_start750040_1119bp_ygfD	24.193	23.4813	24.5804	24.4251	23.635
HVO_0832_308AA_Chr_Plus_2_start751246_927bp_NA	23.0102	22.758	23.4568	23.7916	23.7769	23.2828
HVO_0836_435AA_Chr_Plus_2_start754108_1308bp_ywaD1	25.2963	24.8644	25.3303	25.4907	25.9075	23.7753
HVO_0853_441AA_Chr_Plus_2_start765034_1326bp_mre11	23.8936	23.8516	24.1183	23.8935	24.3958	23.2272
HVO_0854_893AA_Chr_Plus_1_start766356_2682bp_rad50	23.9935	24.4984	24.3928	23.8493	23.9791	22.8181
HVO_0858_1335AA_Chr_Plus_2_start770425_4008bp_polB1	23.955	23.6304	23.8177	23.492	23.6107	20.2038
HVO_0859_301AA_Chr_Plus_1_start774651_906bp_sufC	24.2832	24.1702	24.3309	24.0502	24.6763	24.8124
HVO_0860_476AA_Chr_Plus_1_start775569_1431bp_sufB1	24.893	25.5356	25.2585	25.2579	25.3893	24.2182
HVO_0861_402AA_Chr_Plus_1_start777003_1209bp_sufB2	25.079	25.617	25.4312	25.3536	25.5518	25.0162
HVO_0862_163AA_Chr_Plus_3_start778355_492bp_NA	26.376	26.1796	26.328	26.5028	25.9611	25.9253
HVO_0863_150AA_Chr_Plus_1_start778851_453bp_NA	24.5451	25.0077	24.3665	25.1132	25.013	25.162
HVO_0865_252AA_Chr_Plus_2_start781408_759bp_NA	23.2388	23.9694	23.6323	24.2217	24.2237	23.18
HVO_0867_230AA_Chr_Plus_3_start783131_693bp_NA	22.0234	21.6742	22.4091	21.8204	21.9264	21.0156
HVO_0874_640AA_Chr_Plus_1_start792555_1923bp_NA	24.8241	24.5172	24.6353	24.3607	24.5385	24.367
HVO_0876_127AA_Chr_Plus_3_start795023_384bp_mgsA	25.3568	24.8639	25.3415	24.8455	24.9909	25.9675
HVO_0880_307AA_Chr_Plus_3_start797576_924bp_NA	24.5821	24.4073	24.4523	24.565	24.7133	23.4613
HVO_0881_333AA_Chr_Plus_3_start798590_1002bp_sppA1		23.2301	23.3297
HVO_0889_214AA_Chr_Plus_2_start805444_645bp_NA	26.6711	26.0187	26.5748	26.463	26.8733	26.5767
HVO_0893_566AA_Chr_Plus_3_start809951_1701bp_mmcA1	24.5583	23.048	25.1274	24.7006	24.1108
HVO_0894_662AA_Chr_Plus_3_start811838_1989bp_acs1	25.5528	24.5593	26.4773	26.0042	25.5386	24.2303
HVO_0896_540AA_Chr_Plus_1_start814278_1623bp_acs2	24.2846	22.9777	24.8879	24.0432	23.1914
HVO_0902_252AA_Chr_Plus_1_start820749_759bp_livG1			24.427		24.8231
HVO_0903_247AA_Chr_Plus_3_start821504_744bp_livF1	23.7173		24.0816
HVO_0911_369AA_Chr_Plus_3_start827150_1110bp_drg	23.6782	24.0579	23.8554	23.441	23.6016	22.4562
HVO_0914_259AA_Chr_Plus_3_start830369_780bp_NA	25.4203	24.7832	25.4201	25.3129	25.5268	23.4232
HVO_0943_97AA_Chr_Plus_3_start855542_294bp_cbaD	20.4179	20.8552	20.6836	20.5343	21.3198
HVO_0944_179AA_Chr_Plus_3_start855836_540bp_cbaB	27.24	27.1568	27.441	28.0905	27.6252	28.5187
HVO_0948_143AA_Chr_Plus_1_start858873_432bp_NA		23.8534		22.3602	22.8317
HVO_0950_219AA_Chr_Plus_3_start859880_660bp_kdgA1	24.3917	23.1973	24.3452	23.7415	24.2777	24.4709
HVO_0960_281AA_Chr_Plus_3_start868340_846bp_NA	24.4666	24.2923	24.8388	24.5239	25.0966	24.5402
HVO_0964_141AA_Chr_Plus_3_start870707_426bp_trxA3	22.7509	23.3623	23.1561	23.4628	23.1729
HVO_0965_492AA_Chr_Plus_3_start871193_1479bp_deoA	20.4977	20.9379		21.4644	21.1828
HVO_0966_323AA_Chr_Plus_1_start872721_972bp_NA	25.1717	24.5297	25.2461	25.2752	25.4371	22.9701
HVO_0976_381AA_Chr_Plus_1_start887289_1146bp_purK	22.6293	23.5674	22.7349	21.423		23.1982
HVO_0977_203AA_Chr_Plus_1_start888441_612bp_purE	24.0077	24.3276	24.1835	22.4044	23.9976	24.8651
HVO_0978_138AA_Chr_Plus_2_start889252_417bp_nuoA	24.5552	24.5325	25.0764	24.5051	24.6845	25.3717
HVO_0979_233AA_Chr_Plus_1_start889665_702bp_nuoB	24.301	24.4543	24.4143	24.5011	24.5205	24.2728
HVO_0980_557AA_Chr_Plus_3_start890363_1674bp_nuoCD1	24.616	25.0771	24.8318	24.9277	24.7645	24.4734
HVO_0981_349AA_Chr_Plus_2_start892036_1050bp_nuoH	23.2423	24.5356	24.4305	24.2418	23.9628
HVO_0982_153AA_Chr_Plus_1_start893082_462bp_nuoI	24.8374	25.3255	24.8549	25.1794	24.7549	24.7754
HVO_0984_122AA_Chr_Plus_3_start893906_369bp_nuoJ2	19.5263	20.2596	20.3808	20.1639	20.1423
HVO_0986_678AA_Chr_Plus_2_start894580_2037bp_nuoL	21.96	23.215	23.4863	22.1624	22.9349
HVO_0991_260AA_Chr_Plus_3_start901676_783bp_NA	24.0664	23.5016	23.3988	24.0548	23.246	23.0609
HVO_0998_62AA_Chr_Plus_1_start907962_189bp_NA		23.5114		24.9192
HVO_1009_340AA_Chr_Plus_2_start918994_1023bp_NA	26.2951	25.9848	26.2125	26.1605	26.3094	25.0789
HVO_1014_252AA_Chr_Plus_3_start923045_759bp_coxB1	23.8188	24.6909	23.9953	22.3956	23.0131	21.4646
HVO_1018_633AA_Chr_Plus_3_start925901_1902bp_han	25.6773	26.0218	25.7302	25.5765	25.4497	24.6813
HVO_1022_362AA_Chr_Plus_1_start931827_1089bp_NA	25.3035	24.4552	25.0103	23.9235	24.6587	23.9112
HVO_1023_271AA_Chr_Plus_3_start933017_816bp_NA	23.5907	22.8244		23.7374	23.2929
HVO_1037_157AA_Chr_Plus_1_start946398_474bp_NA	24.9534	25.4856	24.7809	24.4679	24.9472	23.4001
HVO_1038_208AA_Chr_Plus_1_start947001_627bp_udg4	23.3248	24.2636	22.8509	23.0758	22.8535	24.2642
HVO_1041_332AA_Chr_Plus_3_start949985_999bp_NA	23.943	23.0092	24.0648	24.4962	24.1148
HVO_1042_96AA_Chr_Plus_2_start951010_291bp_rpoL	25.4295	25.5194	25.473	24.8242	25.22	24.7843
HVO_1053_92AA_Chr_Plus_1_start960564_279bp_gatC	25.1781	25.2339	24.8301	25.2999	24.9965	25.5109
HVO_1054_423AA_Chr_Plus_1_start960843_1272bp_gatA	25.3662	25.1557	25.1535	25.0745	25.0171	24.842
HVO_1055_226AA_Chr_Plus_1_start962244_681bp_trkA1	22.8067	22.3419	23.1032	22.4541	22.6293	21.0536
HVO_1061_259AA_Chr_Plus_1_start969459_780bp_trxB2	26.4432	26.3466	26.3163	26.6051	26.3721	26.1305
HVO_1062_386AA_Chr_Plus_2_start970333_1161bp_coaBC	23.088	23.0703	23.0141	21.6515	22.07	21.9564
HVO_1071_133AA_Chr_Plus_2_start978529_402bp_NA	22.1193		22.5906	22.4795	22.3151
HVO_1072_188AA_Chr_Plus_1_start979089_567bp_apt1	23.6206	23.7534	23.808	23.6794	23.9546	23.2797
HVO_1073_224AA_Chr_Plus_2_start979756_675bp_NA	26.0331	25.1274	25.5399	25.0493	25.3605	24.8539
HVO_1076_322AA_Chr_Plus_2_start981781_969bp_graD1	25.4176	24.9578	24.8633	25.487	25.4181	24.5719
HVO_1085_525AA_Chr_Plus_1_start990555_1578bp_purNH	25.0194	25.1593	25.015	24.4267	24.7001	25.2454
HVO_1087_141AA_Chr_Plus_3_start993047_426bp_NA	26.0975	25.9258	26.1611	26.9047	26.8986	25.979
HVO_1088_838AA_Chr_Plus_2_start993598_2517bp_folCP	23.9851	24.1312	24.0357	23.7275	23.5861	22.8838
HVO_1090_117AA_Chr_Plus_3_start996959_354bp_tfeB	25.3597	25.311	24.7669	25.7733	25.1929	25.5871
HVO_1102_165AA_Chr_Plus_1_start1006980_498bp_NA	23.7163	23.2981	23.2385	23.7997	23.9473	21.8762
HVO_1105_159AA_Chr_Plus_2_start1008781_480bp_NA	25.9935	26.0089	25.9347	26.0153	25.5163	25.4503
HVO_1114_232AA_Chr_Plus_3_start1018346_699bp_NA	28.6346	28.4478	28.6041	28.2148	28.0144
HVO_1117_213AA_Chr_Plus_2_start1019803_642bp_boa2		23.1204		24.4577
HVO_1120_109AA_Chr_Plus_1_start1021329_330bp_NA	21.9457	23.505	22.0968	24.7599	23.9704
HVO_1121_402AA_Chr_Plus_3_start1021655_1209bp_ahbC	22.3409	24.5356	22.8854	25.8145	24.6712
HVO_1129_390AA_Chr_Plus_2_start1029697_1173bp_NA	23.8654	24.252	24.3443	23.772	24.1581	24.444
HVO_1133_101AA_Chr_Plus_2_start1033423_306bp_NA	25.6259	24.9319	25.5722	25.3758	25.4575	26.322
HVO_1140_380AA_Chr_Plus_1_start1042509_1143bp_acd2	25.2911	24.3219	25.7602	25.2473	24.3279	21.3995
HVO_1142_91AA_Chr_Plus_2_start1044118_276bp_NA	23.3937	23.55	23.7445	23.7445	24.1823	23.2577
HVO_1150_130AA_Chr_Plus_1_start1049190_393bp_NA	23.1042	22.8004	23.3123	22.7503	23.125	22.9991
HVO_1164_270AA_Chr_Plus_3_start1062761_813bp_NA	23.8696	23.5058	24.1067	23.6871	24.2963	21.6637
HVO_1173_180AA_Chr_Plus_2_start1070008_543bp_trm56	24.095	23.9969	24.1261	24.4071	24.5587	22.2676
HVO_1174_176AA_Chr_Plus_2_start1070635_531bp_tfeA	26.216	26.1006	26.1355	26.2258	26.0598	24.9746
HVO_1175_225AA_Chr_Plus_2_start1071166_678bp_NA	22.5345	23.132	22.6456	22.5208	22.8889	21.7962
HVO_1176_251AA_Chr_Plus_3_start1071848_756bp_NA	20.9546	21.2115	21.4109	20.5019	20.4362
HVO_1177_230AA_Chr_Plus_3_start1072691_693bp_NA	23.036	22.0367	21.9593	23.6889		22.724
HVO_1179_354AA_Chr_Plus_3_start1073681_1065bp_NA	22.0231	22.3001	22.217	22.2201	22.2081
HVO_1181_343AA_Chr_Plus_3_start1075523_1032bp_phoU1	24.1134	23.9938	24.109	23.8205	24.0953	23.7599
HVO_1186_74AA_Chr_Plus_3_start1079366_225bp_NA	20.2463				20.3142
HVO_1187_143AA_Chr_Plus_1_start1079634_432bp_NA	24.9857	25.2626	24.798	24.9072	24.5857	24.1603
HVO_1190_239AA_Chr_Plus_2_start1082548_720bp_boa3	23.9171	23.9422	23.7199	20.6064	23.3263	23.2555
HVO_1199_380AA_Chr_Plus_1_start1090314_1143bp_acd3	22.8317	21.8406	23.1968	21.9161	25.3066
HVO_1209_112AA_Chr_Plus_2_start1099534_339bp_NA	24.3027	24.3273	24.3286	24.3927	24.6428	24.5986
HVO_1210_213AA_Chr_Plus_2_start1100086_642bp_arlA1		18.6593		19.1319	22.2738
HVO_1228_821AA_Chr_Plus_3_start1118978_2466bp_hcpE	24.3344	21.9489	23.9938	20.859	20.6844	20.5119
HVO_1232_193AA_Chr_Plus_2_start1123534_582bp_NA	24.6825	22.8186	24.5431	23.7552
HVO_1238_324AA_Chr_Plus_2_start1129774_975bp_NA	24.4668	24.1742	24.1369	24.2022	24.2216	23.9416
HVO_1242_432AA_Chr_Plus_1_start1134411_1299bp_NA					23.1228	23.7474
HVO_1248_69AA_Chr_Plus_2_start1139167_210bp_NA		21.5838	21.6737	21.8969	20.2821	21.4174
HVO_1249_142AA_Chr_Plus_2_start1139413_429bp_NA	21.7783	21.4016	21.444	21.2576	21.6375
HVO_1252_65AA_Chr_Plus_1_start1141152_198bp_NA	22.913	22.9514		25.2108	23.7271	23.8573
HVO_1265_161AA_Chr_Plus_2_start1154320_486bp_NA	25.0935	24.3492	24.3954	24.5886	24.0809	24.9839
HVO_1266_383AA_Chr_Plus_1_start1154802_1152bp_aspC2	24.6517	24.2242	24.6149	24.1486	24.356
HVO_1268_237AA_Chr_Plus_3_start1156643_714bp_NA	24.5193	24.0016	24.3042	24.3915	24.2165	25.25
HVO_1276_75AA_Chr_Plus_2_start1165456_228bp_NA	22.1395	22.8383	21.5555	22.566	21.3581	21.3339
HVO_1279_162AA_Chr_Plus_2_start1166683_489bp_hdrA	22.3872	21.7048	22.8324	22.2116	23.1299
HVO_1286_260AA_Chr_Plus_1_start1172274_783bp_NA	24.4814	23.475	24.5974	23.4838	24.0977
HVO_1287_198AA_Chr_Plus_1_start1173162_597bp_pfpI	25.5757	24.1323	25.8824	26.0308	25.6943	21.7126
HVO_1291_243AA_Chr_Plus_1_start1175604_732bp_NA	24.1903	24.9905	23.1082	24.548	23.9488	22.7451
HVO_1295_361AA_Chr_Plus_2_start1179103_1086bp_hisC	22.2165	22.783	22.6846	22.4405	22.649	20.7143
HVO_1296_169AA_Chr_Plus_1_start1180185_510bp_adk2	23.8175	24.2804	24.1596	24.9676	25.1958
HVO_1299_173AA_Chr_Plus_1_start1183305_522bp_NA	24.817	24.1448	24.6601	24.5615	24.6462	24.346
HVO_1300_214AA_Chr_Plus_1_start1183977_645bp_tpiA1	24.5815	25.0375	24.9505	24.9444	24.866	24.9916
HVO_1309_391AA_Chr_Plus_1_start1195278_1176bp_NA	23.0185	22.469	22.8981	22.3668	23.0534	22.7721
HVO_1312_272AA_Chr_Plus_3_start1198166_819bp_tyrA	23.8192	23.6385	23.8538		23.2393
HVO_1314_263AA_Chr_Plus_2_start1200580_792bp_surE1	23.4301	22.9576	23.4552	23.0963	23.7239	23.1676
HVO_1324_142AA_Chr_Plus_1_start1205784_429bp_NA	22.5483	22.632	22.9415	22.8736	22.4763	20.8759
HVO_1327_736AA_Chr_Plus_2_start1206706_2211bp_cdc48c	22.8716	22.5023	22.9615	23.0111	23.1929	21.0272
HVO_1332_129AA_Chr_Plus_1_start1211427_390bp_NA	26.7437	26.9675	26.5284	26.8393	26.3511	25.5558
HVO_1342_111AA_Chr_Plus_3_start1221860_336bp_trxA2	25.9384	25.0399	25.4993	25.4004	25.3135	25.0674
HVO_1344_238AA_Chr_Plus_1_start1222761_717bp_sdo1	26.2044	25.3395	25.9011	26.1165	26.2084	26.2115
HVO_1346_433AA_Chr_Plus_1_start1224075_1302bp_hflX	24.0016	24.0544	23.6817	23.4198	23.2544	22.5799
HVO_1356_550AA_Chr_Plus_1_start1234866_1653bp_NA	23.1879	23.1749	23.8247	23.3797	24.0072	22.7309
HVO_1357_582AA_Chr_Plus_1_start1236660_1749bp_NA	24.8923	24.6606	25.0114	25.3842	24.6016	22.3985
HVO_1377_124AA_Chr_Plus_1_start1255092_375bp_NA	27.8345	25.3319	27.4027	27.2615	28.0394	28.8758
HVO_1381_222AA_Chr_Plus_1_start1258374_669bp_NA	26.8726		26.951			26.1761
HVO_1382_129AA_Chr_Plus_2_start1259125_390bp_nac	26.5943	26.7292	26.4838	26.6193	26.4521	26.1761
HVO_1388_166AA_Chr_Plus_3_start1262636_501bp_NA	24.4305	24.2515	24.1872	24.5888	24.5719	24.4854
HVO_1392_109AA_Chr_Plus_3_start1265555_330bp_rps10b	24.1351	23.4516	23.613	23.6748	23.4241
HVO_1395_427AA_Chr_Plus_2_start1267888_1284bp_NA	23.2937	22.8469	23.6043	23.4731	23.7827	23.1806
HVO_1409_193AA_Chr_Plus_1_start1282920_582bp_NA			24.66	23.9338	24.2478	23.7337
HVO_1412_324AA_Chr_Plus_2_start1285312_975bp_mvaD	23.0294	23.7478	23.3922	23.5358	23.8567
HVO_1413_377AA_Chr_Plus_2_start1286362_1134bp_ndh2	23.4172	22.7304	23.4119	23.2897	23.7392
HVO_1419_225AA_Chr_Plus_2_start1293349_678bp_NA	21.6573	23.8907	22.8879	21.4062	22.8444
HVO_1423_85AA_Chr_Plus_1_start1296636_258bp_NA	23.8055	23.8148	23.3803	24.0838		24.389
HVO_1424_359AA_Chr_Plus_1_start1297044_1080bp_NA	22.5748	22.1162	23.1469	23.1981
HVO_1437_203AA_Chr_Plus_3_start1308698_612bp_NA	24.7479	24.6994	24.6853	24.7655	24.9467	23.921
HVO_1438_139AA_Chr_Plus_2_start1309411_420bp_NA	27.763	26.879	27.4988	25.5711	27.4551	27.3632
HVO_1446_297AA_Chr_Plus_2_start1317778_894bp_fbp1	22.2265	22.842	22.7244	23.114	23.0133	22.9703
HVO_1447_581AA_Chr_Plus_2_start1318831_1746bp_pccB1	24.125	21.8453	23.3176	22.6448	22.6649	22.5893
HVO_1452_279AA_Chr_Plus_3_start1323707_840bp_citE	24.2322	23.6769	23.9147	24.3746	24.1522	24.4745
HVO_1453_417AA_Chr_Plus_3_start1324709_1254bp_gdhA2	24.7012	24.592	24.4639	23.3315	23.6485	23.5359
HVO_1454_304AA_Chr_Plus_2_start1326226_915bp_pyrB	24.3138	23.6212	24.4127	23.7164	24.3602	24.4871
HVO_1455_155AA_Chr_Plus_1_start1327137_468bp_pyrI	22.899	22.6298	22.4213	22.5713	22.7226
HVO_1457_291AA_Chr_Plus_2_start1329538_876bp_NA	22.6691	21.685	22.9418	22.6546	22.7191
HVO_1472_70AA_Chr_Plus_2_start1343584_213bp_NA	24.7579	21.5348	23.1726	24.4954	23.4558	24.199
HVO_1473_92AA_Chr_Plus_3_start1343855_279bp_NA	23.3364	23.1658	23.8919	23.8801	23.8348	23.1867
HVO_1478_317AA_Chr_Plus_3_start1348391_954bp_tfb5	23.8201	23.6271	23.4491	23.2746	23.2725	22.7637
HVO_1480_95AA_Chr_Plus_1_start1351155_288bp_NA	24.1539	24.8742	24.7252		24.81
HVO_1481_163AA_Chr_Plus_2_start1351477_492bp_NA	26.4097	25.9605	26.586	26.8842	27.2257	26.4922
HVO_1482_108AA_Chr_Plus_1_start1352076_327bp_ferA2	23.9738	24.4412	23.1292	24.0766	23.2031	24.1866
HVO_1485_211AA_Chr_Plus_1_start1355280_636bp_NA	23.2255	22.2653	23.4487	23.2785	23.2544	22.0194
HVO_1487_405AA_Chr_Plus_1_start1356597_1218bp_galK	21.9829	21.6245	22.2044	21.8824	22.3595	21.9576
HVO_1492_147AA_Chr_Plus_2_start1362157_444bp_NA	24.9747	24.8059	24.7949	24.6009	24.6201	24.9973
HVO_1512_95AA_Chr_Plus_3_start1378985_288bp_NA	24.3199	23.7001	23.7957	24.1851	23.2981	23.503
HVO_1514_178AA_Chr_Plus_3_start1380074_537bp_NA	23.2255	22.6764	22.33		23.1417	22.7683
HVO_1527_243AA_Chr_Plus_2_start1393000_732bp_aglF	24.7174	24.1702	24.5454	24.2498	24.6136	24.5379
HVO_1530_1054AA_Chr_Plus_3_start1395734_3165bp_aglB	21.3498	22.4587	22.1692	22.1898	22.1387
HVO_1535_62AA_Chr_Plus_3_start1402619_189bp_NA	22.4962	23.8432	22.0101
HVO_1538_586AA_Chr_Plus_1_start1405185_1761bp_glpA1	24.3048	24.5444	24.2124	23.34	22.3087	23.3383
HVO_1539_422AA_Chr_Plus_2_start1406932_1269bp_glpB1	24.9553	25.3238	24.8878	24.4273	23.3264	23.8105
HVO_1540_436AA_Chr_Plus_1_start1408197_1311bp_glpC1	24.6813	23.7582	24.737	24.3704	23.6049	24.2284
HVO_1541_510AA_Chr_Plus_1_start1409871_1533bp_glpK	25.6036	25.6527	26.1763	26.0444	25.2646	24.2577
HVO_1543_91AA_Chr_Plus_2_start1412569_276bp_ptsH2	24.9892	25.1916	25.2153	25.3081	25.6917	25.0381
HVO_1557_324AA_Chr_Plus_3_start1426301_975bp_purM	25.742	25.7436	25.6894	25.1245	25.2803	26.0364
HVO_1558_434AA_Chr_Plus_3_start1427348_1305bp_cyc2		22.4859	22.6351
HVO_1562_243AA_Chr_Plus_2_start1430347_732bp_psmB	26.2814	25.3413	26.21	25.5769	25.983	23.6302
HVO_1565_585AA_Chr_Plus_2_start1433356_1758bp_ligA	22.7772	22.9105	22.9276	22.5265	22.6772	21.1472
HVO_1567_235AA_Chr_Plus_2_start1435666_708bp_NA	23.9224	22.5902	23.494	23.2625	23.0988	24.0421
HVO_1568_277AA_Chr_Plus_1_start1436475_834bp_NA	23.9413	23.2682	23.3438	24.2462	23.9002	23.232
HVO_1572_639AA_Chr_Plus_2_start1441393_1920bp_gyrB	23.6334	23.968	23.6118	23.7044	23.334	22.8625
HVO_1573_862AA_Chr_Plus_3_start1443314_2589bp_gyrA	24.3505	24.7617	24.4862	24.302	24.1444	23.3477
HVO_1577_177AA_Chr_Plus_1_start1448985_534bp_NA	25.9314	26.2379	25.9213	26.0838	26.1546	26.8076
HVO_1585_668AA_Chr_Plus_1_start1455006_2007bp_acs5	24.3253		25.5897	25.0701	24.2869	23.9156
HVO_1594_313AA_Chr_Plus_1_start1465704_942bp_cna	22.036	28.3617	24.2602	23.571	23.8226
HVO_1595_178AA_Chr_Plus_3_start1466642_537bp_NA	22.2911	22.2462	22.277	22.5908	22.3478	22.9282
HVO_1599_49AA_Chr_Plus_2_start1470778_150bp_NA	24.5678	25.099	23.6542	25.0628	25.4478	25.4478
HVO_1604_373AA_Chr_Plus_2_start1474393_1122bp_aspC1	24.2492	24.2191	24.6319	24.3861	24.1432	23.9063
HVO_1605_520AA_Chr_Plus_3_start1475645_1563bp_nhaC5	22.2963		21.7534	21.5834
HVO_1607_81AA_Chr_Plus_2_start1477729_246bp_NA	27.0156	26.7813	26.6326	26.9064	26.5277	27.2794
HVO_1611_67AA_Chr_Plus_1_start1481424_204bp_NA	24.501	24.392	23.8627	24.3352	23.844	23.8094
HVO_1616_234AA_Chr_Plus_3_start1484423_705bp_NA	25.5311		25.4657		24.9672	24.1998
HVO_1633_124AA_Chr_Plus_2_start1499389_375bp_NA	22.9522	22.897	22.6093	23.0304	22.8842	21.5434
HVO_1648_185AA_Chr_Plus_3_start1510853_558bp_NA	22.6549	22.2552		22.8748		22.0314
HVO_1649_402AA_Chr_Plus_1_start1511538_1209bp_mat	24.4944	24.6774	24.722	24.636	24.7838	24.0971
HVO_1653_150AA_Chr_Plus_1_start1517250_453bp_NA	22.6757	23.3345	23.0548		22.0741
HVO_1655_126AA_Chr_Plus_3_start1518788_381bp_trxA7	24.5513	25.0905	24.3569	24.859	24.5477	23.9461
HVO_1657_428AA_Chr_Plus_3_start1521506_1287bp_purD	25.319	25.5186	25.3977	25.5866	25.7662	25.5042
HVO_1658_180AA_Chr_Plus_3_start1522883_543bp_yvoF	22.305	22.0981	22.5551	22.1543	22.4745	22.6584
HVO_1673_216AA_Chr_Plus_3_start1532081_651bp_NA	21.7249	21.6819	21.4849		21.031
HVO_1675_327AA_Chr_Plus_2_start1532944_984bp_corA		26.8216	26.8533	26.8389	26.3908
HVO_1677_59AA_Chr_Plus_3_start1535246_180bp_NA	24.6123	24.2619	24.6137	24.5966	23.2725	22.8439
HVO_1679_78AA_Chr_Plus_3_start1536158_237bp_NA	22.4438	22.6018	22.2937	22.153		21.1407
HVO_1684_643AA_Chr_Plus_3_start1540595_1932bp_thrS	25.5234	25.535	25.4054	25.0557	24.9379	24.6606
HVO_1690_485AA_Chr_Plus_1_start1546356_1458bp_NA	23.9438	24.3385	24.0891	23.8657	24.2596	24.0689
HVO_1696_570AA_Chr_Plus_1_start1554057_1713bp_NA	24.5992			22.1557
HVO_1697_1026AA_Chr_Plus_2_start1555993_3081bp_NA	22.6842	23.733	23.4267	26.19	26.1661	24.7619
HVO_1698_265AA_Chr_Plus_3_start1559213_798bp_NA		23.7507	23.4019		22.3991
HVO_1704_385AA_Chr_Plus_2_start1565815_1158bp_NA		20.9147	20.0551
HVO_1705_388AA_Chr_Plus_1_start1567095_1167bp_NA	23.883	26.3081	22.716	23.7382	23.2513	22.0838
HVO_1706_531AA_Chr_Plus_1_start1568274_1596bp_NA			26.1268	25.665	26.1536
HVO_1707_389AA_Chr_Plus_2_start1569859_1170bp_NA		20.9985	21.4631	21.5688	21.0536
HVO_1711_1511AA_Chr_Plus_1_start1577316_4536bp_sga1	24.0449	23.4333	24.2366	23.7701	23.5765	23.1799
HVO_1725_401AA_Chr_Plus_1_start1594707_1206bp_orc5	23.5545	23.2386	23.4717	23.2678	23.3124
HVO_1733_191AA_Chr_Plus_3_start1603637_576bp_NA	25.4946			25.2957	25.6518	24.6195
HVO_1737_450AA_Chr_Plus_3_start1608740_1353bp_NA	25.4474					23.6986
HVO_1745_227AA_Chr_Plus_1_start1616925_684bp_NA	26.8933	27.0225	26.6277	26.2692	26.0947	24.9292
HVO_1760_293AA_Chr_Plus_2_start1628884_882bp_NA	22.3929	19.9859	22.1013
HVO_1774_315AA_Chr_Plus_3_start1639898_948bp_pepB4	25.3362	24.9267	25.3426	24.9691	25.092	24.677
HVO_1778_718AA_Chr_Plus_2_start1642780_2157bp_katG	25.3633	25.1734	25.4298	24.9952	25.3227	24.0564
HVO_1780_171AA_Chr_Plus_1_start1647441_516bp_NA		22.5806		21.4578
HVO_1787_107AA_Chr_Plus_2_start1652155_324bp_NA	23.4363	24.7278	22.942		21.9102
HVO_1788_592AA_Chr_Plus_3_start1652567_1779bp_nirA1	25.2883	26.0957	25.8007	25.5064	25.3878	22.771
HVO_1792_162AA_Chr_Plus_1_start1657128_489bp_NA	23.9447	23.855	24.0039	22.8213	23.6909	23.5135
HVO_1796_46AA_Chr_Plus_3_start1660355_141bp_NA		21.5822			20.9911
HVO_1803_200AA_Chr_Plus_2_start1666075_603bp_NA	23.5558	23.3161	23.4368	24.2203	23.9984	21.9307
HVO_1809_190AA_Chr_Plus_3_start1671908_573bp_entB2	24.5898	23.7394	24.1475	24.2263	24.6014	22.9777
HVO_1812_375AA_Chr_Plus_3_start1675922_1128bp_NA	24.6852	23.7436	24.5284	23.9408	24.0359	24.2679
HVO_1816_429AA_Chr_Plus_2_start1679617_1290bp_pyrC	21.7338		21.3491
HVO_1820_122AA_Chr_Plus_2_start1682896_369bp_NA	25.5733	23.6326	25.1851	24.9975	24.7436	24.6616
HVO_1821_184AA_Chr_Plus_1_start1683261_555bp_pat2	25.344	25.5661	25.1881	25.6762	24.6919
HVO_1824_429AA_Chr_Plus_1_start1684989_1290bp_NA	25.4924	24.6183	25.2506	25.1664	25.0853	24.8304
HVO_1830_299AA_Chr_Plus_2_start1689487_900bp_gndA	25.7035	26.0379	25.732	25.5404	25.3642	26.0592
HVO_1831_193AA_Chr_Plus_2_start1690567_582bp_ferA4	22.5808	21.556	21.8006	22.3581	21.8623	20.8179
HVO_1861_297AA_Chr_Plus_1_start1717971_894bp_thiL	24.0739	24.2293	24.1433		24.1743	23.6416
HVO_1866_237AA_Chr_Plus_3_start1722293_714bp_pyrH	25.0115	24.7756	25.093	24.8196	24.8275	23.8826
HVO_1867_555AA_Chr_Plus_1_start1723008_1668bp_lysS	23.069	22.8291	23.36	23.2622	23.2017	22.6412
HVO_1869_158AA_Chr_Plus_2_start1725397_477bp_NA		20.0865		20.8222	20.118
HVO_1871_501AA_Chr_Plus_1_start1727916_1506bp_hemQ	23.9276	24.6344	24.0486	24.7877	24.5264	22.8237
HVO_1875_305AA_Chr_Plus_1_start1731564_918bp_NA	22.933	22.1547	22.8279	22.0533	22.5884
HVO_1878_276AA_Chr_Plus_3_start1733825_831bp_nadE	22.9235	23.5566	23.4653	23.0863	23.8238	25.8968
HVO_1880_225AA_Chr_Plus_2_start1735453_678bp_NA	23.3434	23.2908	23.6685	23.332	23.4858	21.6223
HVO_1885_217AA_Chr_Plus_1_start1739055_654bp_trkA3	23.4475	22.671	24.1469	23.3541	23.0386	24.983
HVO_1914_377AA_Chr_Plus_2_start1761736_1134bp_acaB3	26.572	24.9818	27.3986	26.7209	26.3216	23.4448
HVO_1920_522AA_Chr_Plus_2_start1768729_1569bp_NA	26.0909	25.9818	25.19	26.6233	24.4694	24.559
HVO_1921_460AA_Chr_Plus_2_start1770475_1383bp_serS	25.136	25.3726	25.2809	25.1675	25.3843	23.9122
HVO_1925_325AA_Chr_Plus_2_start1773508_978bp_NA	25.5643	25.2527	25.4356	24.8102	25.0548	24.1242
HVO_1936_251AA_Chr_Plus_1_start1783347_756bp_cofE	26.1582	24.3142	26.0473	24.0942	25.0874	25.4211
HVO_1937_328AA_Chr_Plus_2_start1784155_987bp_mer	24.364	23.8099	23.8601	23.4871	23.54	23.0287
HVO_1941_318AA_Chr_Plus_3_start1790495_957bp_NA	22.8619	22.7436	23.1379	22.7118	23.1576	22.6198
HVO_1946_97AA_Chr_Plus_2_start1797346_294bp_tif1a	26.3352	26.349	25.8747	26.1232	25.8344	26.0867
HVO_1957_412AA_Chr_Plus_2_start1807573_1239bp_panB	24.0545	24.0803	24.1092	23.8135	23.7569	23.6662
HVO_1961_53AA_Chr_Plus_3_start1811021_162bp_NA	26.777	26.6371	22.1348	26.2285	26.1301	24.3613
HVO_1964_81AA_Chr_Plus_1_start1813650_246bp_NA	25.9851	26.1303	26.0821	26.0869	26.1631	26.0009
HVO_1965_152AA_Chr_Plus_1_start1813914_459bp_nob1	25.5142	25.3566	25.482	25.1433	25.2012	21.219
HVO_1973_167AA_Chr_Plus_1_start1820205_504bp_NA	23.8574	24.2599	24.2201	23.884	24.8911	22.1403
HVO_1975_287AA_Chr_Plus_3_start1821227_864bp_secF		22.8742	22.3114	21.7333		20.6192
HVO_1985_317AA_Chr_Plus_3_start1832000_954bp_NA	25.0112	26.055	25.9729	22.3328	26.4726	24.9544
HVO_1991_409AA_Chr_Plus_3_start1837331_1230bp_NA	23.8757			23.1719	23.7272
HVO_1995_243AA_Chr_Plus_2_start1840609_732bp_NA	23.4185	23.8096	23.7758	24.0269	23.7396
HVO_2001_516AA_Chr_Plus_3_start1846826_1551bp_tgtA1	22.2792		21.8953	21.0684		22.1204
HVO_2002_91AA_Chr_Plus_3_start1848449_276bp_NA	20.555	21.443			21.3237
HVO_2008_585AA_Chr_Plus_3_start1853807_1758bp_arcS	24.4588	24.427	24.4957	24.3957	24.2223	23.1035
HVO_2010_102AA_Chr_Plus_3_start1856174_309bp_NA	24.7731	24.7529	24.3017	24.8953	24.1684	24.0026
HVO_2011_129AA_Chr_Plus_1_start1856667_390bp_NA	23.7024	20.2153	22.7191	23.4719	22.7983
HVO_2040_306AA_Chr_Plus_2_start1885450_921bp_NA	24.7933	23.3387	25.832	25.642	26.0318	25.8072
HVO_2045_78AA_Chr_Plus_2_start1892176_237bp_NA	23.9736	23.8438	23.8849	23.9209	23.7515	24.0356
HVO_2047_296AA_Chr_Plus_1_start1893837_891bp_NA	20.3709	19.1997	21.0102	19.8327
HVO_2048_359AA_Chr_Plus_2_start1894729_1080bp_agl9	21.6952	22.0342	22.5844	23.0234	23.0594
HVO_2049_307AA_Chr_Plus_3_start1895852_924bp_agl10	21.2146	22.5961	23.2172	23.3219	23.531
HVO_2052_586AA_Chr_Plus_3_start1899299_1761bp_NA		20.4411	20.9423	20.6436
HVO_2053_378AA_Chr_Plus_1_start1901184_1137bp_agl5	21.5672	21.871	21.6993	21.8707	21.9128	23.7981
HVO_2056_156AA_Chr_Plus_1_start1905450_471bp_agl13	23.6748	22.78	24.4737	24.2771	24.861
HVO_2057_357AA_Chr_Plus_3_start1905983_1074bp_agl11	24.7914	24.9195	24.8682	24.9471	25.1487	24.6442
HVO_2057A_59AA_Chr_Plus_2_start1907059_180bp_NA		25.502				25.8168
HVO_2059_310AA_Chr_Plus_3_start1908182_933bp_agl12	24.8567	25.0745	25.0871	25.4573	25.7216	25.1884
HVO_2060_156AA_Chr_Plus_3_start1909115_471bp_agl8	23.9541	24.9362	23.8033	24.2576	23.6148	23.5717
HVO_2071_524AA_Chr_Plus_2_start1921888_1575bp_NA	23.1543	21.7398	23.0939	23.0866	22.7152
HVO_2072_827AA_Chr_Plus_2_start1923913_2484bp_csg	21.2214	21.4479	22.2372	21.6117	21.6221	22.0063
HVO_2082_396AA_Chr_Plus_2_start1941436_1191bp_NA		21.2204	17.9408	21.4868	20.5112	22.8027
HVO_2084_380AA_Chr_Plus_2_start1943302_1143bp_NA		22.6637		22.0261
HVO_2089_124AA_Chr_Plus_1_start1952583_375bp_NA	21.7021	21.4001	22.187	21.3596	21.341	22.3507
HVO_2096_214AA_Chr_Plus_1_start1960956_645bp_NA	23.4776		23.3913	22.2968	22.9199	21.9046
HVO_2108_253AA_Chr_Plus_3_start1970018_762bp_NA	21.5429	21.5495	21.8499	21.4964	21.3432	20.585
HVO_2109_486AA_Chr_Plus_2_start1971127_1461bp_NA	24.5177	25.1634	24.0812	24.6951	25.3462
HVO_2110_254AA_Chr_Plus_2_start1973308_765bp_NA	21.4589	21.1347	22.2685	21.5389
HVO_2127_420AA_Chr_Plus_3_start1992248_1263bp_NA	22.5952	23.1926	21.8812
HVO_2130_272AA_Chr_Plus_1_start1995516_819bp_NA	24.3298	24.4103	24.2751	24.3121	24.6874	22.2848
HVO_2153_385AA_Chr_Plus_2_start2015968_1158bp_NA	24.6723	25.8652	25.2941	25.7671	25.8887	24.3473
HVO_2160_2257AA_Chr_Plus_1_start2025177_6774bp_NA	24.5777	24.069	24.6184	24.1621	24.8167	24.3647
HVO_2163_249AA_Chr_Plus_1_start2033868_750bp_NA	21.1928		22.0791	22.2001	22.5025
HVO_2164_411AA_Chr_Plus_2_start2034610_1236bp_NA				19.3867		20.6449
HVO_2168_329AA_Chr_Plus_1_start2038488_990bp_moxR3	23.3186	23.9116	23.6777	23.3106	23.1932	22.5421
HVO_2175_654AA_Chr_Plus_2_start2046853_1965bp_sph3		20.3919		20.758	20.4114
HVO_2177_92AA_Chr_Plus_1_start2049729_279bp_samp3	19.496	19.703
HVO_2186_277AA_Chr_Plus_1_start2055102_834bp_NA		20.9358			20.7582
HVO_2187_360AA_Chr_Plus_1_start2056014_1083bp_NA	23.7863	23.5678	24.0049	23.8939	23.8429	23.3655
HVO_2190_473AA_Chr_Plus_2_start2058817_1422bp_NA	20.7201	22.9568	21.8923	21.0342	21.8666	19.6881
HVO_2191_327AA_Chr_Plus_3_start2060384_984bp_purU	25.1416	25.2962	25.0268	24.4962	24.7218	23.7526
HVO_2194_252AA_Chr_Plus_3_start2062859_759bp_sir2	23.8088	23.7506	23.7686		23.2291
HVO_2207_197AA_Chr_Plus_3_start2074586_594bp_tmk	24.9216	25.0755	24.6472	25.0552	24.6786	23.9128
HVO_2209_348AA_Chr_Plus_2_start2075659_1047bp_oadhA4	26.0866	25.5552	26.1233	26.0407	25.9332	26.382
HVO_2211_227AA_Chr_Plus_3_start2077064_684bp_trkA4	24.1462	23.4691	24.2062	23.8239	23.7708	24.1811
HVO_2212_78AA_Chr_Plus_2_start2077750_237bp_NA	25.9361	25.7943	25.8688	25.4137	24.8222	27.8179
HVO_2223_325AA_Chr_Plus_2_start2087596_978bp_NA	18.4786	20.064	18.6243		20.4459
HVO_2225_341AA_Chr_Plus_1_start2088987_1026bp_NA	24.5597	24.5584	24.5216	24.7258	24.9778	24.6199
HVO_2227_347AA_Chr_Plus_1_start2091273_1044bp_ahbA	23.2508	23.5837	22.848	23.6492	22.8242
HVO_2234_133AA_Chr_Plus_2_start2097367_402bp_msrB	22.4272	23.0015	21.905	22.9653
HVO_2255_236AA_Chr_Plus_3_start2114657_711bp_NA	21.8765	22.3954	21.8782	21.9344	22.382	22.1954
HVO_2256_462AA_Chr_Plus_2_start2115430_1389bp_NA	22.2487	22.3056	22.253	22.2423	22.0073	21.1502
HVO_2263_801AA_Chr_Plus_1_start2119911_2406bp_NA		22.2807	22.2842		22.6503
HVO_2265_117AA_Chr_Plus_2_start2122933_354bp_NA	24.8729	24.7378	24.4818	25.5404	25.1056	25.6426
HVO_2266_493AA_Chr_Plus_3_start2123279_1482bp_NA	23.8516	23.9809	23.8412	24.454	24.4502	24.2851
HVO_2267_385AA_Chr_Plus_1_start2124744_1158bp_NA			22.6965		22.5036
HVO_2269_740AA_Chr_Plus_2_start2126758_2223bp_rmeR	23.4131	23.5252	23.5829	23.5881	23.8954	22.5078
HVO_2270_464AA_Chr_Plus_1_start2128977_1395bp_rmeM	24.0584	23.7993	24.1297	24.4321	24.2616	23.5535
HVO_2271_410AA_Chr_Plus_3_start2130371_1233bp_rmeS	22.6487	22.3355	22.868	23.2684	23.3548	23.5292
HVO_2304_406AA_Chr_Plus_3_start2172194_1221bp_moeA1	23.3242	22.8818	23.6251	23.1125	23.6409	22.4825
HVO_2305_634AA_Chr_Plus_2_start2173411_1905bp_moeA2	23.2921	20.8505	22.7868	22.2203	22.5541	21.3403
HVO_2306_248AA_Chr_Plus_3_start2175416_747bp_NA	23.4755	23.0623	24.204	23.6097	24.1781	23.2258
HVO_2325_94AA_Chr_Plus_3_start2191913_285bp_NA	26.5037	25.7652	26.2859	26.4452	26.2408	26.7976
HVO_2328_188AA_Chr_Plus_3_start2193734_567bp_entB1		25.6479		22.7058
HVO_2333_308AA_Chr_Plus_3_start2198162_927bp_NA	24.2068	23.6573	24.1416	23.7639	23.7756	23.1711
HVO_2336_302AA_Chr_Plus_3_start2201120_909bp_pdxS	24.2516	23.7347	24.1253	24.0104	24.2665	24.0051
HVO_2340_437AA_Chr_Plus_2_start2205622_1314bp_NA	23.6103	24.8664	24.9608	22.6156	23.3105	23.5174
HVO_2341_219AA_Chr_Plus_2_start2207083_660bp_NA	22.9123	21.157	20.7889	21.4414
HVO_2344_302AA_Chr_Plus_1_start2210016_909bp_NA		24.5664		24.6209
HVO_2345_413AA_Chr_Plus_1_start2211216_1242bp_NA	25.4466	25.4657	25.6585	25.9088	25.7574	24.5611
HVO_2347_140AA_Chr_Plus_2_start2213023_423bp_NA	25.0124	23.9724	24.9143	24.7152	25.5073	23.9817
HVO_2348_308AA_Chr_Plus_2_start2213527_927bp_mptA	24.6664	24.9867	24.5203	24.7092	25.1753	23.1208
HVO_2354_42AA_Chr_Plus_3_start2218754_129bp_NA	24.629	24.4293	23.759	23.2838		22.9867
HVO_2359_176AA_Chr_Plus_3_start2222252_531bp_NA	23.4411	23.8254	23.5696	23.7879	23.4196	23.5841
HVO_2361_1082AA_Chr_Plus_1_start2223975_3249bp_carB	24.6878	25.1042	24.6634	24.141	24.0776	23.7009
HVO_2364_395AA_Chr_Plus_3_start2229188_1188bp_cirB	24.4411	23.808	23.9521	23.4586	23.2494	22.1384
HVO_2370_219AA_Chr_Plus_3_start2235827_660bp_NA	24.0804	23.9717	23.7158	23.871	23.9422	22.8459
HVO_2373_125AA_Chr_Plus_3_start2237561_378bp_rps8e	26.6153	26.7673	26.0673	26.4779	25.7481	25.9302
HVO_2375_345AA_Chr_Plus_2_start2239456_1038bp_pstS1	22.2157	22.4155	21.9244	21.8347	23.9651	22.3447
HVO_2376_319AA_Chr_Plus_2_start2240557_960bp_pstC1	23.3561		23.2903		22.203	22.6747
HVO_2377_542AA_Chr_Plus_3_start2241518_1629bp_pstA1	19.712	21.2829	20.4819	20.5713		19.224
HVO_2378_296AA_Chr_Plus_3_start2243156_891bp_pstB1	22.7152	23.2355	22.8598	23.0342	23.0766	22.6627
HVO_2379_226AA_Chr_Plus_3_start2244236_681bp_phoU3	23.5677	23.5972	23.7232	23.4058	23.7725	23.5637
HVO_2381_493AA_Chr_Plus_2_start2247433_1482bp_NA	23.7222	22.4145	23.638	23.1664	23.5881	22.7415
HVO_2383_229AA_Chr_Plus_3_start2249984_690bp_radB	25.2075	25.1862	25.0695	24.607	24.7908	23.3977
HVO_2389_234AA_Chr_Plus_2_start2260741_705bp_hadL	24.3401	23.783	24.2036	24.4381	24.489	23.3101
HVO_2397_368AA_Chr_Plus_2_start2265616_1107bp_znuA1	20.1971		17.3341	20.9745	20.9715	21.6867
HVO_2409_138AA_Chr_Plus_1_start2276106_417bp_NA	25.4473	25.2103	24.5064	24.8564		25.4036
HVO_2413_420AA_Chr_Plus_2_start2281831_1263bp_tef1a2	25.3476	24.8108	25.77	25.6231	25.8734	25.0489
HVO_2416_282AA_Chr_Plus_1_start2284470_849bp_tatD	22.5267	23.39	23.3246		23.7101
HVO_2417_195AA_Chr_Plus_3_start2285471_588bp_NA	23.0391	17.7802	23.1444	23.0618	23.7602	22.9914
HVO_2419_445AA_Chr_Plus_2_start2288857_1338bp_hmgB	25.0333	25.1789	25.1653	24.5554	24.3168	23.1577
HVO_2423_179AA_Chr_Plus_1_start2292282_540bp_NA	23.7318	23.007	23.4443	23.7889	22.9533	23.009
HVO_2427_488AA_Chr_Plus_2_start2295031_1467bp_rfcB	24.1705	24.1426	24.0701	24.0964	24.1827	22.5271
HVO_2428_353AA_Chr_Plus_3_start2296586_1062bp_adh1	24.9193	24.662	24.6765	25.3884	25.3062	24.9424
HVO_2435_368AA_Chr_Plus_3_start2303258_1107bp_NA	23.9342	23.375	24.207	23.854	24.0943	23.8539
HVO_2436_751AA_Chr_Plus_2_start2304496_2256bp_maeB2	24.6002	23.8779	24.7683	23.6618	24.1101	23.7117
HVO_2448_327AA_Chr_Plus_2_start2316814_984bp_NA	23.6362	22.635	23.9069	23.824	24.1204	24.3275
HVO_2449_186AA_Chr_Plus_2_start2317858_561bp_NA	23.0781	23.0351	23.0512	23.3166	23.2006	22.5834
HVO_2467_321AA_Chr_Plus_3_start2336471_966bp_qor3	24.8112	25.1533	25.1377	25.1355	25.3492	24.6891
HVO_2470_472AA_Chr_Plus_2_start2340025_1419bp_NA	27.4173	27.6573	27.3676	24.6558	24.5206
HVO_2471_516AA_Chr_Plus_3_start2341670_1551bp_pccB2	24.9181	23.971	25.2557	23.9829	23.9891	23.6891
HVO_2481_390AA_Chr_Plus_1_start2348691_1173bp_NA	24.5488	24.1724	23.1274	24.9958	24.8713	23.7126
HVO_2483_337AA_Chr_Plus_1_start2351220_1014bp_NA	24.6719	25.3376	25.0978	24.435	24.7552	24.3777
HVO_2487_344AA_Chr_Plus_2_start2356066_1035bp_asd	23.723	24.1453	23.6591	23.1336	23.3715	21.8739
HVO_2498_131AA_Chr_Plus_3_start2364122_396bp_NA	24.6475	24.1006	24.349	23.9621	24.2562	24.1397
HVO_2499_156AA_Chr_Plus_2_start2364709_471bp_NA	24.7077	24.3595	24.9647	24.3515	24.9386	24.2882
HVO_2500_748AA_Chr_Plus_1_start2365176_2247bp_cat2	25.3175	23.0025	23.415	26.7507	22.9688	25.3504
HVO_2501_316AA_Chr_Plus_2_start2367604_951bp_NA	22.8318	22.1866	22.2618	22.2845	22.2083	22.5784
HVO_2503_425AA_Chr_Plus_1_start2369988_1278bp_kynU	23.2177	22.9101	23.2645	23.5794	23.5915	22.6606
HVO_2508_360AA_Chr_Plus_3_start2373656_1083bp_carA	26.1848	26.5412	26.0849	25.9101	25.6036	24.8873
HVO_2516_526AA_Chr_Plus_1_start2380794_1581bp_gpmI	24.5819	24.3786	24.4592	24.3086	23.9503	23.3762
HVO_2529_230AA_Chr_Plus_3_start2395826_693bp_NA	24.1966	23.6564	24.0021	24.5383	24.1179	24.6499
HVO_2534_133AA_Chr_Plus_3_start2400548_402bp_NA	24.9288		23.6672			25.9644
HVO_2572_104AA_Chr_Plus_3_start2423828_315bp_NA	20.4094				21.3168
HVO_2583_403AA_Chr_Plus_2_start2434849_1212bp_hmgA	24.0365	24.148	24.066	24.0516	23.8217
HVO_2590_311AA_Chr_Plus_3_start2441471_936bp_NA			22.3831	23.0095
HVO_2600_296AA_Chr_Plus_1_start2449767_891bp_map	25.679	25.7382	25.8042	25.8641	25.8056	25.1857
HVO_2601_189AA_Chr_Plus_3_start2450738_570bp_hit2	24.0201	22.244	23.1248	23.9205	22.8177	23.2882
HVO_2614_242AA_Chr_Plus_1_start2462016_729bp_udp2	25.1918	25.4604	25.0925	25.392	25.607	23.9353
HVO_2619_87AA_Chr_Plus_2_start2468305_264bp_samp1	26.086	25.7237	25.9856	26.1617	26.0175	25.2111
HVO_2621_897AA_Chr_Plus_3_start2469881_2694bp_ppc	25.8322	24.7376	25.8728	24.8423	24.6955	24.9652
HVO_2624_549AA_Chr_Plus_2_start2474617_1650bp_pyrG	24.2552	24.3566	24.058	24.1773	24.6747	23.0353
HVO_2625_305AA_Chr_Plus_1_start2476266_918bp_guaAb	25.3346	25.3568	24.9815	25.2796	25.0699	24.6187
HVO_2626_106AA_Chr_Plus_3_start2477180_321bp_NA	24.6743	24.5018	23.86	25.1321	24.3019	23.9548
HVO_2629_278AA_Chr_Plus_1_start2479527_837bp_NA		21.0923		23.162	22.3569
HVO_2630_302AA_Chr_Plus_1_start2480448_909bp_NA	24.0667				23.3935
HVO_2632_109AA_Chr_Plus_1_start2482002_330bp_tfs2	22.0752	21.832	21.5803	22.0219	22.493
HVO_2636_276AA_Chr_Plus_1_start2485152_831bp_pspA	23.8109	23.8744	23.5113	24.3256	23.9143	24.8441
HVO_2645_194AA_Chr_Plus_2_start2493529_585bp_moaB		24.507	24.1273	24.7338	23.7426	24.8741
HVO_2646_584AA_Chr_Plus_2_start2494210_1755bp_ilvD	26.7584	26.7151	26.6947	26.4944	26.7778	24.8211
HVO_2650_461AA_Chr_Plus_2_start2497966_1386bp_NA	25.0628	25.2286	24.9938	24.8665	24.6872	25.6837
HVO_2663_294AA_Chr_Plus_2_start2512213_885bp_NA	23.9461	23.7322	23.6603	23.8383	23.7813	23.4031
HVO_2664_249AA_Chr_Plus_1_start2513139_750bp_NA	21.277		21.6035		21.9034
HVO_2670_1058AA_Chr_Plus_1_start2517984_3177bp_NA	21.7151		21.2071
HVO_2671_395AA_Chr_Plus_1_start2521275_1188bp_NA	24.8116	26.0207	25.7274	24.4647	25.3693	24.3413
HVO_2675_428AA_Chr_Plus_2_start2525128_1287bp_hisD	22.9712	22.8768	23.4167	23.9451	22.8255	22.7873
HVO_2677_82AA_Chr_Plus_2_start2526916_249bp_NA	24.5636	24.7163	24.5285	25.1405	24.597	24.2963
HVO_2678_114AA_Chr_Plus_3_start2527253_345bp_NA				20.0564		23.8936
HVO_2681_265AA_Chr_Plus_2_start2529154_798bp_NA	22.5017		21.4904
HVO_2682_70AA_Chr_Plus_2_start2530045_213bp_NA		14.5877		20.9391
HVO_2684_135AA_Chr_Plus_2_start2531839_408bp_NA	23.4017	22.983			23.098
HVO_2688_353AA_Chr_Plus_3_start2534459_1062bp_trmB	26.6438	26.1142	26.7274	26.8893	26.8901	25.4707
HVO_2697_385AA_Chr_Plus_1_start2544015_1158bp_priS			21.9673		21.8815
HVO_2698_331AA_Chr_Plus_3_start2545169_996bp_ginS			20.2158		20.0484
HVO_2699_152AA_Chr_Plus_3_start2546201_459bp_bcp1	24.1582	24.1202	23.2486	24.4376	24.4146	23.4787
HVO_2702_260AA_Chr_Plus_2_start2549713_783bp_NA	24.5207	23.4452	24.5081	24.0608	24.53	24.7993
HVO_2706_282AA_Chr_Plus_2_start2552461_849bp_NA	24.2918	22.9368	24.228	24.1771	24.3198	23.6166
HVO_2712_486AA_Chr_Plus_3_start2557868_1461bp_rtcB	24.0356	24.0538	24.2383	23.7274	23.7736	22.582
HVO_2724_450AA_Chr_Plus_1_start2568561_1353bp_rnj	24.8307	25.1914	25.005	24.7121	24.5531	24.8033
HVO_2725_348AA_Chr_Plus_3_start2569913_1047bp_idsA1	24.2634	24.4414	24.2212	24.1814	24.0704	24.5596
HVO_2726_585AA_Chr_Plus_3_start2571149_1758bp_gltS	24.0201	24.3661	23.9481	23.6464	24.0102	23.6731
HVO_2727_219AA_Chr_Plus_3_start2572973_660bp_NA	24.5836	23.6231	24.1475	25.0727	24.3876	24.3588
HVO_2729_109AA_Chr_Plus_2_start2574310_330bp_ferB2	24.9047	25.6305	25.3072	25.6761	22.8264	23.6374
HVO_2737_120AA_Chr_Plus_3_start2583344_363bp_rpl8e	24.8857	25.736	24.7638	25.5403	25.3463	25.5923
HVO_2738_74AA_Chr_Plus_3_start2583713_225bp_rps28e	24.337	24.396	23.8576	24.0132	23.85	23.4737
HVO_2739_66AA_Chr_Plus_2_start2583940_201bp_rpl24e	25.0816	25.0761	25.1064	25.3935	25.0851	24.5468
HVO_2750_386AA_Chr_Plus_1_start2591232_1161bp_metB1	23.4253	24.1738	23.7403	23.4066	23.6627	24.385
HVO_2751_85AA_Chr_Plus_2_start2592523_258bp_NA	22.3093	21.8954	22.9021	22.1261
HVO_2761_367AA_Chr_Plus_2_start2599558_1104bp_mvk	23.3614	23.4309	23.0971	23.6431		23.2385
HVO_2771_271AA_Chr_Plus_2_start2612059_816bp_NA		22.3126			23.7659
HVO_2786_115AA_Chr_Plus_1_start2620578_348bp_trxA5	21.2785	21.7658	22.1058	23.0821	22.6609	22.4139
HVO_2790_346AA_Chr_Plus_2_start2623372_1041bp_apbC1	23.9385	23.981	23.4943	23.488	24.0598	22.8583
HVO_2793_252AA_Chr_Plus_1_start2625729_759bp_NA	23.536	21.7577	23.4814	23.3538	23.4354	20.8679
HVO_2796_106AA_Chr_Plus_1_start2627685_321bp_NA	25.5895	25.3654	25.5964	25.434	25.395	24.1653
HVO_2798_437AA_Chr_Plus_1_start2628921_1314bp_livJ3	23.0611	21.7137	22.7124	21.8473	20.873	24.5818
HVO_2813_453AA_Chr_Plus_2_start2642590_1362bp_NA	23.4288	23.7619	23.6802	22.944	23.6675	23.7765
HVO_2815_661AA_Chr_Plus_1_start2644788_1986bp_hbd1	24.0175	23.6327	24.3259	24.7414	24.7316	23.3408
HVO_2851_149AA_Chr_Plus_2_start2691343_450bp_NA	23.0302	22.6853	23.0258	24.0607	23.7543	23.9106
HVO_2857_265AA_Chr_Plus_2_start2694772_798bp_suhB1	23.2791	23.6425	23.2911	23.3253	23.4308	22.6939
HVO_2858_156AA_Chr_Plus_3_start2695685_471bp_NA	24.0116	24.2414	24.3082	23.5025	24.1674	24.5739
HVO_2862_415AA_Chr_Plus_1_start2700600_1248bp_glyA1	25.7689	25.7597	25.7669	25.3467	25.4628	25.3861
HVO_2865_297AA_Chr_Plus_1_start2702913_894bp_folD	25.6236	25.6166	25.5821	25.0149	25.3806	25.4661
HVO_2869_95AA_Chr_Plus_1_start2705814_288bp_NA	24.3516	25.0418	24.008	24.6498	23.8494	23.4038
HVO_2871_450AA_Chr_Plus_2_start2707606_1353bp_NA	23.8333	23.1098	24.3692	23.7403	23.3205	22.3981
HVO_2876_138AA_Chr_Plus_3_start2712698_417bp_NA	24.7253	25.5544	25.2613	25.5709	25.2376	25.8541
HVO_2879_332AA_Chr_Plus_2_start2715148_999bp_NA	24.6304	24.4392	24.1532	24.3157	24.4111	25.5352
HVO_2886_147AA_Chr_Plus_1_start2724561_444bp_NA	21.7672			22.3529
HVO_2897_107AA_Chr_Plus_1_start2735583_324bp_NA	24.5293			23.1357	24.827	23.1301
HVO_2899_87AA_Chr_Plus_1_start2736510_264bp_bolA	23.9579	23.7007	23.6126	23.9577	23.8622	23.8906
HVO_2900_469AA_Chr_Plus_1_start2736921_1410bp_fumC	24.9511	25.0783	25.193	25.2203	25.4095	24.537
HVO_2902_624AA_Chr_Plus_1_start2738778_1875bp_gatE	25.197	25.2824	25.2968	25.1201	25.0916	24.6179
HVO_2905_153AA_Chr_Plus_2_start2742331_462bp_maoC3	23.6046	24.0427	23.4559		23.8614	23.4497
HVO_2908_379AA_Chr_Plus_2_start2744356_1140bp_folP2	23.5528	23.8702	23.6386	23.0783	22.7349	23.2421
HVO_2911_484AA_Chr_Plus_2_start2747584_1455bp_phr2	21.8005	22.7321	22.2593
HVO_2913_199AA_Chr_Plus_1_start2749866_600bp_sod2	24.927	25.5942	26.2219	26.0296	26.0757	22.507
HVO_2916_252AA_Chr_Plus_3_start2751545_759bp_NA	25.8142	26.2871	26.0763	26.6235	26.8481	25.8883
HVO_2918_332AA_Chr_Plus_2_start2753026_999bp_hts	25.1272	25.1536	25.0319	24.9922	25.1161	23.5693
HVO_2919_194AA_Chr_Plus_1_start2754021_585bp_hdrB	23.0131	22.9845	22.9287	22.7807	23.0356	22.6094
HVO_2922_60AA_Chr_Plus_1_start2755914_183bp_NA	25.9499	25.2367	25.6099	26.1319	26.0766	24.3411
HVO_2923_249AA_Chr_Plus_1_start2756256_750bp_psmA2	25.39	24.7655	25.058	24.653	24.6288	24.4432
HVO_2929_437AA_Chr_Plus_3_start2760473_1314bp_NA	23.6291	24.0652	23.5195	22.8831	22.4829
HVO_2942_65AA_Chr_Plus_1_start2772933_198bp_NA	25.9539	25.3056	25.845	25.3301	23.8746	25.1186
HVO_2943_351AA_Chr_Plus_1_start2773191_1056bp_pyrD	22.4438	22.1606	21.7808	22.3943	21.0799	22.6809
HVO_2958_368AA_Chr_Plus_3_start2794100_1107bp_oadhA1	23.5389	23.2552	23.5146	22.627	23.3453	24.5201
HVO_2959_327AA_Chr_Plus_2_start2795203_984bp_oadhB1	24.5544	24.4514	24.6926	24.2035	24.5607	24.9798
HVO_2960_521AA_Chr_Plus_2_start2796190_1566bp_dsa1	23.5881	22.428	23.7045	23.2964	23.9441	23.9345
HVO_2961_475AA_Chr_Plus_1_start2797755_1428bp_lpdA	24.6541	25.1439	25.1009	24.8286	24.8284	25.4548
HVO_2966_145AA_Chr_Plus_3_start2801078_438bp_NA	23.7979	23.3847	23.4999	23.7777	23.389	23.7358
HVO_2968_525AA_Chr_Plus_3_start2802350_1578bp_serA3	26.7927	27.0765	26.9257	26.823	26.851	25.7458
HVO_2981_226AA_Chr_Plus_2_start2813950_681bp_upp	23.5983	23.7138	23.9088	23.9863	24.0049	23.7717
HVO_2982_67AA_Chr_Plus_3_start2814791_204bp_NA	22.2668				21.9493	21.6041
HVO_2985_231AA_Chr_Plus_2_start2816899_696bp_NA		20.6662	21.3185	22.0752	22.8825	21.7281
HVO_2989_454AA_Chr_Plus_2_start2819632_1365bp_pmm4	24.7677	24.9716	24.5902	25.3272	24.9718	24.2212
HVO_3000_699AA_Chr_Plus_2_start2831155_2100bp_ligN	23.667	23.3283	23.4382	23.6831	23.8477	23.8551
HVO_3006_579AA_Chr_Plus_1_start2837628_1740bp_uvrC	21.6094	20.0781	21.6344	21.4356
HVO_3008_201AA_Chr_Plus_1_start2840553_606bp_NA	25.0694	24.8309	24.5326	25.2977	24.8349	25.4511
HVO_3009_129AA_Chr_Plus_3_start2841239_390bp_NA	23.8527	22.5752	23.6882	22.9506	23.7296	23.7684
HVO_C0001_408AA_pHV1_Plus_3_start101_1227bp_orc10	23.5809	23.9896	24.1352	24.0476	24.0038	23.0973
HVO_C0002_145AA_pHV1_Plus_2_start1621_438bp_NA	23.7659	23.5769	23.5756	24.2247	23.8073	21.7845
HVO_C0012_106AA_pHV1_Plus_3_start9296_321bp_NA	24.046	23.6073	23.9977	23.8185	23.8102
HVO_C0017_299AA_pHV1_Plus_2_start12637_900bp_parA1	24.4875	24.0409	24.4572	24.6483	24.7957	23.801
HVO_C0018_128AA_pHV1_Plus_1_start13539_387bp_NA	22.1777	22.171	21.9736	22.2174	22.651	23.4507
HVO_C0029_174AA_pHV1_Plus_1_start19887_525bp_NA	20.4438	20.2324	21.4608	21.3938	22.6276
HVO_C0040_406AA_pHV1_Plus_3_start34493_1221bp_NA	24.058	24.9717	24.6215	25.0064	25.1624	22.6794
HVO_C0042_1274AA_pHV1_Plus_1_start38529_3825bp_NA	23.0327	23.2265	23.7195	24.1067	24.1557	24.0573
HVO_C0043_661AA_pHV1_Plus_2_start42448_1986bp_NA	22.5697	22.4042	22.9328	23.5246	23.8112	23.4512
HVO_C0051_162AA_pHV1_Plus_1_start50262_489bp_NA	22.1426	22.3758	21.9837	22.1956	21.9057	22.374
HVO_C0057_415AA_pHV1_Plus_3_start56369_1248bp_orc8	21.6458	20.9313	22.2773	21.3675	22.3269	21.8465
HVO_C0074_690AA_pHV1_Plus_1_start72312_2073bp_dppDF16	21.5178	22.061	22.0447	22.8035	22.2844	21.8255
HVO_C0077_387AA_pHV1_Plus_2_start77782_1164bp_soxA2	24.1213	24.4252	24.2811		23.9427
HVO_B0001_410AA_pHV3_Plus_1_start201_1233bp_orc6	24.4652	24.5321	24.5532	24.4041	24.3942	23.0691
HVO_B0021_644AA_pHV3_Plus_3_start20822_1935bp_dppA10	21.4232		25.0987
HVO_B0024_705AA_pHV3_Plus_1_start24717_2118bp_dppDF10		23.5114		20.8307
HVO_B0026_257AA_pHV3_Plus_1_start28359_774bp_NA	23.9111	23.5002	23.5062	23.039	22.9516
HVO_B0032_254AA_pHV3_Plus_2_start34897_765bp_xacB	23.3092	22.7421	23.0398	21.8797
HVO_B0039_482AA_pHV3_Plus_1_start43203_1449bp_xacF	22.572	23.1528	23.1336	20.7995	21.6694
HVO_B0051_706AA_pHV3_Plus_1_start62067_2121bp_chlID	24.2841	23.2074	23.922	22.729	22.5666
HVO_B0066_164AA_pHV3_Plus_3_start74645_495bp_NA	25.0211	24.553	25.0951	24.8499	24.7911	24.6583
HVO_B0070_436AA_pHV3_Plus_1_start78534_1311bp_NA	23.8271	24.5623	23.9595	23.1603	24.2529
HVO_B0083_289AA_pHV3_Plus_2_start94093_870bp_NA	22.9894		23.4802		23.2945
HVO_B0087_376AA_pHV3_Plus_2_start98848_1131bp_NA	25.5173	25.0042	25.2997	24.1	23.596	22.9465
HVO_B0095_153AA_pHV3_Plus_3_start107105_462bp_NA	26.4697	24.6788	26.0053	25.338	25.6259	25.8669
HVO_B0097_312AA_pHV3_Plus_3_start108695_939bp_NA	19.5449	17.7885			16.8826
HVO_B0102_355AA_pHV3_Plus_1_start114891_1068bp_NA	22.2233		20.443
HVO_B0110_344AA_pHV3_Plus_3_start123935_1035bp_NA	23.1855		23.5043	21.9286
HVO_B0111_401AA_pHV3_Plus_3_start125057_1206bp_NA	24.0475	22.7829	24.3048	23.225	23.1317
HVO_B0114_252AA_pHV3_Plus_1_start127509_759bp_NA	25.4755	25.4639	25.7024	25.659	25.4791	23.6314
HVO_B0115_283AA_pHV3_Plus_1_start128367_852bp_NA	23.5313	24.0929	23.5567	23.693	23.3431	23.5624
HVO_B0117_208AA_pHV3_Plus_3_start130859_627bp_NA	23.4312	24.3366	23.1324	22.9293	22.9057	21.5471
HVO_B0118_644AA_pHV3_Plus_3_start131576_1935bp_sph2	24.8945	25.1856	25.2801	24.987	25.0503	24.5201
HVO_B0130_135AA_pHV3_Plus_3_start144548_408bp_NA	26.2598	25.2364	26.1798	25.6167	26.8216	26.0313
HVO_B0131_287AA_pHV3_Plus_2_start145516_864bp_NA	22.2384				27.0274
HVO_B0144_401AA_pHV3_Plus_3_start161105_1206bp_NA	22.5148	20.0028	22.8245	20.0498
HVO_B0148_217AA_pHV3_Plus_2_start164917_654bp_NA		21.3029	21.6069		20.4115	20.8171
HVO_B0149_533AA_pHV3_Plus_2_start165739_1602bp_ohyA	22.7409	21.5247	21.4591	24.9231	21.5603	20.6976
HVO_B0151_142AA_pHV3_Plus_1_start169317_429bp_NA	23.546	23.2063	23.4465	23.3915	23.4454	23.2179
HVO_B0154_1301AA_pHV3_Plus_3_start175343_3906bp_NA	23.115	23.3037	23.4141	23.071	23.2568	23.243
HVO_B0156_182AA_pHV3_Plus_1_start181542_549bp_NA	25.3105	25.396	25.1744	25.5672	25.2264	23.337
HVO_B0182_324AA_pHV3_Plus_2_start211615_975bp_dhs2	23.5197	23.8864	23.5958	22.715	22.3464
HVO_B0183_245AA_pHV3_Plus_3_start212651_738bp_NA	25.4827	24.3704	25.3499	25.0389	24.7462	23.9236
HVO_B0200_436AA_pHV3_Plus_3_start231494_1311bp_aceB2	24.5331	24.0648	24.3136	24.4344	24.4433	23.5411
HVO_B0216_403AA_pHV3_Plus_3_start255149_1212bp_NA	21.9244		21.8989	21.3942	23.2054	24.5319
HVO_B0217_476AA_pHV3_Plus_3_start256568_1431bp_livJ6	20.5327	18.3388	20.9739			18.9662
HVO_B0248_254AA_pHV3_Plus_3_start295154_765bp_NA	27.9286	25.101	26.5632	26.1487	26.1171	24.3583
HVO_B0253_267AA_pHV3_Plus_1_start300525_804bp_suhB3	24.4787	24.0795	24.3727	24.0024	23.9763	23.7012
HVO_B0268_340AA_pHV3_Plus_3_start320684_1023bp_NA	24.2012	22.8618	23.6102	23.1031	23.1344	23.1335
HVO_B0277_262AA_pHV3_Plus_1_start329580_789bp_NA	22.6052	23.2746	22.3696	23.1087	22.3132	23.4591
HVO_B0285_344AA_pHV3_Plus_2_start334990_1035bp_tfb3	25.6906	25.065	25.5651	25.5037		24.1323
HVO_B0292_489AA_pHV3_Plus_2_start340588_1470bp_ugpB	22.6402	21.8572	23.1421	22.149		23.3112
HVO_B0295_377AA_pHV3_Plus_2_start343855_1134bp_ugpC	22.7818		23.0632		22.2025
HVO_B0319_264AA_pHV3_Plus_2_start367486_795bp_NA	23.7831		23.2578
HVO_B0324_449AA_pHV3_Plus_3_start374420_1350bp_NA	23.037	23.0639	23.157	22.7478	23.0406	22.0149
HVO_B0352_117AA_pHV3_Plus_1_start406887_354bp_NA	25.2119	23.9526	24.8849	24.6681	25.1641	24.5736
HVO_B0375_245AA_pHV3_Plus_3_start429920_738bp_NA	21.7391			22.4331	22.1486
HVO_B0376_336AA_pHV3_Plus_3_start430739_1011bp_NA	26.3581	25.807	26.4823	26.159	26.1202	25.4784
HVO_B0382_188AA_pHV3_Plus_2_start436747_567bp_tbp3	23.5884	22.3624	23.8197	23.1951	23.3084	24.0041
HVO_A0001_416AA_pHV4_Plus_3_start152_1251bp_orc3		21.4626	20.0787		20.5602
HVO_A0047_289AA_pHV4_Plus_2_start42424_870bp_NA	20.9738	20.4687	21.1709	20.583	21.4258	22.5829
HVO_A0049_448AA_pHV4_Plus_2_start43972_1347bp_NA		21.6169	21.3298
HVO_A0093_246AA_pHV4_Plus_3_start96278_741bp_NA		22.0075	21.6148		21.1282
HVO_A0095_280AA_pHV4_Plus_1_start98970_843bp_NA	22.7028	22.6611	23.2033	23.5398	22.9243	22.0528
HVO_A0129_103AA_pHV4_Plus_3_start127679_312bp_NA	25.1332		24.7874	23.6032
HVO_A0131A_81AA_pHV4_Plus_1_start129486_246bp_NA	24.0892				22.9091	23.2154
HVO_A0135_120AA_pHV4_Plus_3_start133406_363bp_NA	19.5234	20.0605	20.1043	20.6828	20.3466
HVO_A0150_354AA_pHV4_Plus_1_start148020_1065bp_trmB1	25.3227	25.4263	25.4163	25.2222	25.1213	22.8901
HVO_A0161_196AA_pHV4_Plus_3_start163583_591bp_NA	24.4057	24.0827	24.2256	21.4961	22.1155	23.3361
HVO_A0162_488AA_pHV4_Plus_2_start164170_1467bp_NA	28.2995	27.4124	28.6884	27.2055	27.9037
HVO_A0174_488AA_pHV4_Plus_1_start175476_1467bp_secY2		26.1456		26.7548
HVO_A0175_793AA_pHV4_Plus_1_start177120_2382bp_cat3	23.0298		22.9439
HVO_A0180_593AA_pHV4_Plus_3_start183065_1782bp_sph1		20.7843	20.3365	20.8538	20.7952	20.603
HVO_A0206_717AA_pHV4_Plus_3_start208772_2154bp_cas8b	26.8256	26.6315	27.0155	27.0015	27.176	26.7048
HVO_A0207_340AA_pHV4_Plus_2_start210946_1023bp_cas7	25.9715	25.9908	26.2675	26.2496	26.3213	26.7896
HVO_A0208_265AA_pHV4_Plus_3_start211979_798bp_cas5	25.7928	26.2628	26.4677	26.2025	26.4811	26.2829
HVO_A0228_291AA_pHV4_Plus_3_start233027_876bp_surE2	20.9181	21.2265	20.8401	21.439	21.2585	17.2553
HVO_A0230_189AA_pHV4_Plus_3_start234476_570bp_msrA1		22.0193		20.7251	19.9758
HVO_A0254_461AA_pHV4_Plus_1_start254889_1386bp_NA		20.1006	19.52	19.8921
HVO_A0268_446AA_pHV4_Plus_2_start272548_1341bp_NA	24.98	24.2619	24.8305	24.9847	24.7	24.3099
HVO_A0272_147AA_pHV4_Plus_2_start278689_444bp_NA		23.0781	22.4637	21.6784	22.3761
HVO_A0273_237AA_pHV4_Plus_2_start279373_714bp_NA	23.3585	23.5383		23.5054	21.8647
HVO_A0274_267AA_pHV4_Plus_1_start280224_804bp_suhB2	25.6189	25.0464	25.3304	25.0372	25.5488	24.373
HVO_A0283_450AA_pHV4_Plus_1_start291900_1353bp_tsgA5	23.4084			23.6776
HVO_A0287_388AA_pHV4_Plus_1_start296277_1167bp_NA	23.0827	21.7648	23.1186	22.5613	21.8399
HVO_A0288_280AA_pHV4_Plus_1_start297495_843bp_NA	21.7179	22.1039	21.9198	20.1397	21.4521	20.6228
HVO_A0294_388AA_pHV4_Plus_3_start304619_1167bp_NA	20.8984		20.0959			21.293
HVO_A0295_410AA_pHV4_Plus_2_start305947_1233bp_amaB2		21.6426				27.1102
HVO_A0296_251AA_pHV4_Plus_2_start308329_756bp_NA	22.2993	22.0321	25.4112	24.9965	24.3345	24.6931
HVO_A0301_299AA_pHV4_Plus_1_start313476_900bp_NA		22.6657				29.247
HVO_A0306_445AA_pHV4_Plus_1_start320724_1338bp_NA	23.0111	23.3227	20.6274	22.9927	23.0783	28.2256
HVO_A0307_177AA_pHV4_Plus_1_start322110_534bp_NA	23.6498	23.9518	23.8732	23.4009	24.0338	24.4721
HVO_A0328_318AA_pHV4_Plus_3_start338726_957bp_kdgK2	23.4143	24.5491	23.9263	23.1962		22.4783
HVO_A0331_384AA_pHV4_Plus_2_start341689_1155bp_dgoD1	25.6546	25.6711	25.6505	25.5424	25.3793	23.6594
HVO_A0335_229AA_pHV4_Plus_2_start346018_690bp_NA	21.5558	21.7548	21.6934	21.436	23.7783	22.0005
HVO_A0342_271AA_pHV4_Plus_2_start354529_816bp_NA	23.1145	23.0063	23.1927	23.1326	22.9828
HVO_A0346_415AA_pHV4_Plus_3_start357800_1248bp_NA	21.0805		21.292
HVO_A0350_213AA_pHV4_Plus_2_start363010_642bp_NA	22.7493	23.0812	23.2708	23.2633	22.8658
HVO_A0380_563AA_pHV4_Plus_1_start391212_1692bp_dppA8			22.9943			21.7333
HVO_A0383_374AA_pHV4_Plus_2_start394840_1125bp_dppD8		23.1355	23.0078
HVO_A0394_170AA_pHV4_Plus_1_start404316_513bp_NA	21.6176		21.0092	22.3907	21.8523	23.2406
HVO_A0419_229AA_pHV4_Plus_1_start423507_690bp_NA	22.5358		23.6867	21.922	23.6602
HVO_A0424_247AA_pHV4_Plus_1_start427722_744bp_boa6	22.2663	21.0536	21.7319	22.1284	21.7724	22.0705
HVO_A0437_143AA_pHV4_Plus_1_start445533_432bp_NA	22.7063	22.5675		22.5467	22.0404	22.1379
HVO_A0439_326AA_pHV4_Plus_1_start446937_981bp_NA	23.9259	23.8027	23.811	24.2878	24.0519	24.4005
HVO_A0452_293AA_pHV4_Plus_3_start460367_882bp_NA	23.031	23.3313		23.3676	23.2278
HVO_A0458_291AA_pHV4_Plus_3_start465053_876bp_NA	24.4391	24.2063	24.4987	24.3398	24.4956	24.8405
HVO_A0459_136AA_pHV4_Plus_2_start465925_411bp_NA	21.7687	21.8887	21.9367	22.1656	22.3992	22.5616
HVO_A0466_550AA_pHV4_Plus_2_start472030_1653bp_NA		26.2298		26.1672
HVO_A0477_396AA_pHV4_Plus_3_start483383_1191bp_pstS2	21.5139				18.8537	19.9695
HVO_A0487_442AA_pHV4_Plus_3_start495083_1329bp_cbiA	24.466	23.7793	24.5819	24.1866	24.0698
HVO_A0488_239AA_pHV4_Plus_3_start496484_720bp_cobA	21.8502	21.0867	22.0687	20.1959	20.8981
HVO_A0498_379AA_pHV4_Plus_2_start506602_1140bp_NA	24.7562	24.8964		25.0881
HVO_A0503_290AA_pHV4_Plus_1_start510372_873bp_NA	24.0486	23.479	23.9728	23.8266	23.5639	21.298
HVO_A0507_314AA_pHV4_Plus_2_start513415_945bp_paaA	23.1847		23.2536	22.6228
HVO_A0509_272AA_pHV4_Plus_3_start514688_819bp_paaC	22.0226		22.7744	21.7814
HVO_A0520_136AA_pHV4_Plus_2_start523513_411bp_NA	22.6301	22.2713	24.0304		23.1139
HVO_A0522_387AA_pHV4_Plus_3_start525323_1164bp_acaB4	22.9489		24.5196	23.2246	23.7098	22.7788
HVO_A0523_522AA_pHV4_Plus_2_start526483_1569bp_NA	23.1286		22.5624		22.6178	22.9588
HVO_A0524_294AA_pHV4_Plus_1_start528138_885bp_hbd4	23.6212	23.3361	24.9352	23.4434	24.1038	22.2901
HVO_A0525_293AA_pHV4_Plus_3_start529019_882bp_fadA5	23.8334	23.3312	25.1141	23.2912	23.7774	21.4317
HVO_A0545_199AA_pHV4_Plus_1_start546987_600bp_NA	23.7862	24.1752	23.6281	24.205	24.1242	21.6736
HVO_A0547_333AA_pHV4_Plus_2_start548509_1002bp_NA	25.0617	24.4926	24.9773	24.9402	25.0971	24.594
HVO_A0553_512AA_pHV4_Plus_3_start555608_1539bp_cbiP	23.6637	23.6871	23.5412	23.4413	23.0053	22.7811
HVO_A0555_218AA_pHV4_Plus_1_start558765_657bp_NA	24.293	23.9988	25.2163	24.8874	24.8809	25.0075
HVO_A0575_477AA_pHV4_Plus_3_start578819_1434bp_NA	21.7625		21.4524	21.0944
HVO_A0578_358AA_pHV4_Plus_2_start582781_1077bp_livM5	24.5309		24.3944	24.5607	24.3682	25.183
HVO_A0583_256AA_pHV4_Plus_2_start588160_771bp_NA	23.1588	23.0926	23.3305	23.5202	23.337	22.7809
HVO_A0586_411AA_pHV4_Plus_3_start591104_1236bp_graD3	23.9811	21.5105	23.9675	23.6502	23.9878
HVO_A0631_122AA_pHV4_Plus_3_start629390_369bp_NA	25.1859	25.4302	24.9997	24.887	25.1741	23.9571
HVO_A0635_371AA_pHV4_Plus_2_start632812_1116bp_sufS2	25.6744	24.5982	25.4649	25.0235	24.9047	24.0106
HVO_A0636_158AA_pHV4_Plus_1_start633990_477bp_ybaK	24.5655	25.2759	24.3159	24.8829	24.415	24.3877
Biognosys|iRT-Kit_WR_fusion				19.5794	19.7416

## Sheet: 4B_Pellet_Quantified_Proteins
	Log2 median intensity value, normalized		Log2, Fold change, in cdrS CRISPRi#2	-Log10 ANOVA p-value	Significance
Protein	WT	cdrS CRISPRi#2			by Fold-change	by p-value	On or Off
HVO_0044_327AA_Chr_Minus_3_start44334_984bp_argB	-	-	-	-	-	-	cdrS CRISPRi#2 only
HVO_0069_515AA_Chr_Minus_2_start72082_1548bp_NA	-	-	-	-	-	-	cdrS CRISPRi#2 only
HVO_0508_148AA_Chr_Minus_3_start447285_447bp_NA	-	-	-	-	-	-	cdrS CRISPRi#2 only
HVO_0769_134AA_Chr_Minus_3_start690900_405bp_NA	-	-	-	-	-	-	cdrS CRISPRi#2 only
HVO_0809_740AA_Chr_Minus_2_start729463_2223bp_metS	-	-	-	-	-	-	cdrS CRISPRi#2 only
HVO_0869_1511AA_Chr_Minus_1_start789500_4536bp_gltB	-	-	-	-	-	-	cdrS CRISPRi#2 only
HVO_0870_488AA_Chr_Minus_3_start791124_1467bp_proS	-	-	-	-	-	-	cdrS CRISPRi#2 only
HVO_0884_276AA_Chr_Minus_3_start801918_831bp_NA	-	-	-	-	-	-	cdrS CRISPRi#2 only
HVO_1000_697AA_Chr_Minus_2_start911458_2094bp_acdA	-	-	-	-	-	-	cdrS CRISPRi#2 only
HVO_1172_315AA_Chr_Minus_1_start1069910_948bp_NA	-	-	-	-	-	-	cdrS CRISPRi#2 only
HVO_1494_330AA_Chr_Minus_2_start1364062_993bp_fba1	-	-	-	-	-	-	cdrS CRISPRi#2 only
HVO_1874_357AA_Chr_Minus_1_start1731374_1074bp_NA	-	-	-	-	-	-	cdrS CRISPRi#2 only
HVO_2452_1033AA_Chr_Minus_3_start2323290_3102bp_nrdJ	-	-	-	-	-	-	cdrS CRISPRi#2 only
HVO_2519_382AA_Chr_Minus_2_start2384710_1149bp_NA	-	-	-	-	-	-	cdrS CRISPRi#2 only
HVO_A0177_327AA_pHV4_Minus_3_start181339_984bp_NA	-	-	-	-	-	-	cdrS CRISPRi#2 only
HVO_0203_327AA_Chr_Plus_3_start181313_984bp_rfcA	-	-	-	-	-	-	cdrS CRISPRi#2 only
HVO_0400_126AA_Chr_Plus_2_start356161_381bp_NA	-	-	-	-	-	-	cdrS CRISPRi#2 only
HVO_0478_355AA_Chr_Plus_3_start426605_1068bp_gap1	-	-	-	-	-	-	cdrS CRISPRi#2 only
HVO_0662_299AA_Chr_Plus_3_start590774_900bp_thiR	-	-	-	-	-	-	cdrS CRISPRi#2 only
HVO_1009_340AA_Chr_Plus_2_start918994_1023bp_NA	-	-	-	-	-	-	cdrS CRISPRi#2 only
HVO_1046_55AA_Chr_Plus_2_start953332_168bp_NA	-	-	-	-	-	-	cdrS CRISPRi#2 only
HVO_1300_214AA_Chr_Plus_1_start1183977_645bp_tpiA1	-	-	-	-	-	-	cdrS CRISPRi#2 only
HVO_1377_124AA_Chr_Plus_1_start1255092_375bp_NA	-	-	-	-	-	-	cdrS CRISPRi#2 only
HVO_1684_643AA_Chr_Plus_3_start1540595_1932bp_thrS	-	-	-	-	-	-	cdrS CRISPRi#2 only
HVO_2211_227AA_Chr_Plus_3_start2077064_684bp_trkA4	-	-	-	-	-	-	cdrS CRISPRi#2 only
HVO_2267_385AA_Chr_Plus_1_start2124744_1158bp_NA	-	-	-	-	-	-	cdrS CRISPRi#2 only
HVO_2336_302AA_Chr_Plus_3_start2201120_909bp_pdxS	-	-	-	-	-	-	cdrS CRISPRi#2 only
HVO_2348_308AA_Chr_Plus_2_start2213527_927bp_mptA	-	-	-	-	-	-	cdrS CRISPRi#2 only
HVO_2650_461AA_Chr_Plus_2_start2497966_1386bp_NA	-	-	-	-	-	-	cdrS CRISPRi#2 only
HVO_2725_348AA_Chr_Plus_3_start2569913_1047bp_idsA1	-	-	-	-	-	-	cdrS CRISPRi#2 only
HVO_2790_346AA_Chr_Plus_2_start2623372_1041bp_apbC1	-	-	-	-	-	-	cdrS CRISPRi#2 only
HVO_2960_521AA_Chr_Plus_2_start2796190_1566bp_dsa1	-	-	-	-	-	-	cdrS CRISPRi#2 only
HVO_1110_382AA_Chr_Minus_3_start1014423_1149bp_btuF	-	-	-	-	-	-	WT only
HVO_1148_155AA_Chr_Minus_3_start1048314_468bp_rps15	-	-	-	-	-	-	WT only
HVO_B0153A_388AA_pHV3_Minus_2_start174764_1167bp_NA	-	-	-	-	-	-	WT only
HVO_2492_94AA_Chr_Plus_1_start2359002_285bp_NA	-	-	-	-	-	-	WT only
HVO_A0629_548AA_pHV4_Plus_3_start627071_1647bp_NA	-	-	-	-	-	-	WT only
HVO_0739_329AA_Chr_Plus_2_start659245_990bp_NA	2.06778	-2.89635	-4.96412	2.52103	Down	significant
HVO_0104_343AA_Chr_Plus_3_start101807_1032bp_radA	-1.39971	2.44396	3.84367	3.07321	Up	significant
HVO_0172_67AA_Chr_Plus_1_start155649_204bp_NA	1.79592	1.4274	-0.368521	2.36876	not changed	significant
HVO_1239_405AA_Chr_Minus_3_start1132479_1218bp_NA	-1.39347	-3.15533	-1.76186	2.2034	not changed	significant
HVO_0168_110AA_Chr_Minus_1_start153350_333bp_NA	5.63243	3.25394	-2.37848	0.934931	Down	not changed
HVO_2373_125AA_Chr_Plus_3_start2237561_378bp_rps8e	4.84272	2.41675	-2.42597	1.32614	Down	not changed
HVO_0115_50AA_Chr_Plus_3_start110903_153bp_rpl39e	2.87554	0.821947	-2.05359	1.36679	Down	not changed
HVO_0413_80AA_Chr_Plus_2_start367843_243bp_NA	0.953465	-1.6109	-2.56437	0.891839	Down	not changed
HVO_1228_821AA_Chr_Plus_3_start1118978_2466bp_hcpE	1.16272	-1.34361	-2.50632	0.269741	Down	not changed
HVO_0654_89AA_Chr_Minus_1_start584621_270bp_rpl43e	2.19675	-0.0570889	-2.25384	1.40716	Down	not changed
HVO_A0494_443AA_pHV4_Minus_2_start503849_1332bp_tsgA6	1.73516	-0.308502	-2.04366	1.23819	Down	not changed
HVO_B0198_398AA_pHV3_Minus_3_start229012_1197bp_NA	0.753454	-1.62445	-2.3779	0.603924	Down	not changed
HVO_1605_520AA_Chr_Plus_3_start1475645_1563bp_nhaC5	1.51684	-0.747217	-2.26406	0.827817	Down	not changed
HVO_B0144_401AA_pHV3_Plus_3_start161105_1206bp_NA	0.348206	-2.62328	-2.97149	0.459938	Down	not changed
HVO_2798_437AA_Chr_Plus_1_start2628921_1314bp_livJ3	-0.153092	-2.69141	-2.53832	1.03942	Down	not changed
HVO_0821_227AA_Chr_Plus_2_start740692_684bp_NA	0.781245	-1.44098	-2.22222	1.14926	Down	not changed
HVO_2654_474AA_Chr_Minus_2_start2503771_1425bp_narC2	-1.53493	-3.59684	-2.06191	1.26999	Down	not changed
HVO_1481_163AA_Chr_Plus_2_start1351477_492bp_NA	1.00173	4.12067	3.11894	0.874207	Up	not changed
HVO_B0044_593AA_pHV3_Minus_3_start52003_1782bp_iucA	0.362053	3.06482	2.70276	0.990586	Up	not changed
HVO_0317_468AA_Chr_Plus_2_start285148_1407bp_atpB	0.553603	2.91623	2.36263	0.782838	Up	not changed
HVO_1443_330AA_Chr_Minus_1_start1315379_993bp_NA	0.460237	3.1666	2.70636	0.459935	Up	not changed
HVO_A0206_717AA_pHV4_Plus_3_start208772_2154bp_cas8b	0.155172	2.46577	2.3106	0.612119	Up	not changed
HVO_1693_167AA_Chr_Minus_3_start1550991_504bp_NA	-0.656677	1.8937	2.55038	0.736662	Up	not changed
HVO_2968_525AA_Chr_Plus_3_start2802350_1578bp_serA3	-0.448019	3.98572	4.43374	1.35076	Up	not changed
HVO_2496_208AA_Chr_Minus_3_start2362659_627bp_adk1	-0.478226	2.1983	2.67652	0.812053	Up	not changed
HVO_0887_287AA_Chr_Minus_2_start803380_864bp_korB	-0.768845	3.38507	4.15392	1.21005	Up	not changed
HVO_2205_301AA_Chr_Minus_1_start2074109_906bp_nolA	-1.80855	0.348063	2.15661	1.2521	Up	not changed
HVO_1189_508AA_Chr_Minus_3_start1082415_1527bp_aldH2	-0.441036	1.56862	2.00965	1.11566	Up	not changed
HVO_1727_186AA_Chr_Minus_3_start1597515_561bp_tbp2	-0.767937	2.65057	3.41851	1.09965	Up	not changed
HVO_0359_421AA_Chr_Plus_2_start327676_1266bp_tef1a1	-0.823635	3.87328	4.69692	1.32605	Up	not changed
HVO_A0244_132AA_pHV4_Minus_2_start247418_399bp_NA	-2.15153	1.27442	3.42595	1.49552	Up	not changed
HVO_B0134_258AA_pHV3_Minus_2_start150161_777bp_NA	-0.872369	1.20665	2.07902	0.782892	Up	not changed
HVO_A0280_260AA_pHV4_Minus_2_start289421_783bp_NA	-1.26542	1.24959	2.515	1.34864	Up	not changed
HVO_A0207_340AA_pHV4_Plus_2_start210946_1023bp_cas7	-0.867579	1.39692	2.2645	0.919325	Up	not changed
HVO_0861_402AA_Chr_Plus_1_start777003_1209bp_sufB2	-1.73394	3.06241	4.79635	0.689855	Up	not changed
HVO_1305_631AA_Chr_Minus_3_start1191291_1896bp_porA	-0.784945	2.74722	3.53217	1.07814	Up	not changed
HVO_0888_586AA_Chr_Minus_3_start805137_1761bp_korA	-1.40183	3.23866	4.64049	0.867343	Up	not changed
HVO_0085_119AA_Chr_Minus_3_start85866_360bp_NA	-1.5377	0.513983	2.05168	0.995734	Up	not changed
HVO_1572_639AA_Chr_Plus_2_start1441393_1920bp_gyrB	-2.24995	0.583743	2.8337	1.19821	Up	not changed
HVO_2361_1082AA_Chr_Plus_1_start2223975_3249bp_carB	-1.49159	2.09221	3.58379	0.692999	Up	not changed
HVO_0043_378AA_Chr_Minus_2_start43354_1137bp_argD	-1.1165	2.5582	3.6747	1.53498	Up	not changed
HVO_0481_350AA_Chr_Minus_1_start430979_1053bp_gap2	-3.12605	1.28005	4.4061	1.57178	Up	not changed
HVO_0316_586AA_Chr_Plus_1_start283383_1761bp_atpA	-2.01747	2.42564	4.44312	1.23387	Up	not changed
HVO_0025_286AA_Chr_Plus_1_start24438_861bp_tssA1	-1.43927	2.32212	3.76139	1.14618	Up	not changed
HVO_2671_395AA_Chr_Plus_1_start2521275_1188bp_NA	-1.94568	1.49334	3.43901	1.09201	Up	not changed
HVO_1577_177AA_Chr_Plus_1_start1448985_534bp_NA	-2.33134	0.261161	2.5925	1.13437	Up	not changed
HVO_0356_727AA_Chr_Plus_2_start323485_2184bp_tef2	-0.832768	1.75892	2.59169	0.790328	Up	not changed
HVO_1778_718AA_Chr_Plus_2_start1642780_2157bp_katG	-1.16294	2.14834	3.31128	0.695181	Up	not changed
HVO_0046_291AA_Chr_Minus_1_start46304_876bp_argX	-1.77523	0.251966	2.02719	1.30818	Up	not changed
HVO_2588_419AA_Chr_Minus_1_start2440238_1260bp_icd	-1.76498	2.38693	4.15191	0.893963	Up	not changed
HVO_1562_243AA_Chr_Plus_2_start1430347_732bp_psmB	-0.882662	1.47931	2.36197	0.684081	Up	not changed
HVO_0874_640AA_Chr_Plus_1_start792555_1923bp_NA	-1.56597	1.45741	3.02338	0.859369	Up	not changed
HVO_2862_415AA_Chr_Plus_1_start2700600_1248bp_glyA1	-1.61921	2.60994	4.22915	1.38005	Up	not changed
HVO_2646_584AA_Chr_Plus_2_start2494210_1755bp_ilvD	-1.64641	2.0844	3.73081	0.850744	Up	not changed
HVO_1504_473AA_Chr_Minus_1_start1373291_1422bp_leuC1	-1.22194	2.35924	3.58118	1.04259	Up	not changed
HVO_1082_210AA_Chr_Minus_2_start987574_633bp_pyrE1	-1.30875	1.43616	2.7449	0.729278	Up	not changed
HVO_0133_560AA_Chr_Minus_1_start124769_1683bp_ths1	-2.29453	2.54303	4.83756	1.28023	Up	not changed
HVO_0455_557AA_Chr_Minus_1_start406973_1674bp_ths2	-1.6796	2.87481	4.5544	1.47056	Up	not changed
HVO_B0114_252AA_pHV3_Plus_1_start127509_759bp_NA	-2.26486	-0.0168648	2.248	1.52246	Up	not changed
HVO_2995_129AA_Chr_Minus_3_start2825526_390bp_fdx	-1.60655	1.73682	3.34337	1.11301	Up	not changed
HVO_2015_345AA_Chr_Minus_1_start1861631_1038bp_NA	-2.61658	3.08844	5.70502	1.34811	Up	not changed
HVO_2465_381AA_Chr_Minus_3_start2334675_1146bp_sucC	-2.81955	2.61659	5.43614	1.4122	Up	not changed
HVO_0860_476AA_Chr_Plus_1_start775569_1431bp_sufB1	-2.73983	2.51271	5.25254	1.06726	Up	not changed
HVO_1273_498AA_Chr_Minus_3_start1163367_1497bp_guaB1	-1.56625	2.3634	3.92965	0.746413	Up	not changed
HVO_2661_370AA_Chr_Minus_3_start2510916_1113bp_NA	-1.56584	0.77813	2.34397	0.821836	Up	not changed
HVO_0790_266AA_Chr_Plus_1_start709587_801bp_fba2	-1.26529	2.39916	3.66445	0.603185	Up	not changed
HVO_2380_743AA_Chr_Minus_1_start2247239_2232bp_cdc48a	-1.60636	0.631983	2.23834	0.913204	Up	not changed
HVO_0812_761AA_Chr_Minus_3_start733857_2286bp_ppsA	-1.23776	1.73865	2.97641	0.905479	Up	not changed
HVO_1871_501AA_Chr_Plus_1_start1727916_1506bp_hemQ	-2.01528	1.47302	3.48831	0.997167	Up	not changed
HVO_0158_189AA_Chr_Plus_1_start144786_570bp_tbp1	-1.73713	1.69572	3.43284	1.10338	Up	not changed
HVO_1502_324AA_Chr_Minus_1_start1371272_975bp_leuB	-3.06774	0.218968	3.28671	0.931779	Up	not changed
HVO_0175_247AA_Chr_Minus_2_start158671_744bp_pcnA	-2.42137	2.54689	4.96825	0.92399	Up	not changed
HVO_0083_123AA_Chr_Minus_1_start83753_372bp_NA	-2.22054	0.156395	2.37694	1.75336	Up	not changed
HVO_2889_729AA_Chr_Minus_3_start2730294_2190bp_NA	-1.64677	0.731598	2.37837	0.997693	Up	not changed
HVO_1590_625AA_Chr_Minus_2_start1462852_1878bp_dnaK	-1.8104	1.28372	3.09412	1.31929	Up	not changed
HVO_0677_434AA_Chr_Minus_1_start605702_1305bp_aspS	-3.27933	2.40297	5.6823	1.05922	Up	not changed
HVO_0973_384AA_Chr_Minus_2_start884860_1155bp_aspC3	-2.42457	0.980497	3.40507	0.826748	Up	not changed
HVO_2427_488AA_Chr_Plus_2_start2295031_1467bp_rfcB	-2.24984	0.199039	2.44888	1.13382	Up	not changed
HVO_2781_259AA_Chr_Minus_1_start2618840_780bp_rpoD	-2.33301	2.37083	4.70385	0.830542	Up	not changed
HVO_2625_305AA_Chr_Plus_1_start2476266_918bp_guaAb	-1.58304	3.05748	4.64052	0.586283	Up	not changed
HVO_1506_348AA_Chr_Minus_1_start1374605_1047bp_ilvC	-2.32555	0.814346	3.1399	0.806632	Up	not changed
HVO_2413_420AA_Chr_Plus_2_start2281831_1263bp_tef1a2	-2.13159	0.462484	2.59407	0.741522	Up	not changed
HVO_1571_798AA_Chr_Minus_1_start1441139_2397bp_top6B	-2.16859	-0.0453796	2.12322	0.351963	Up	not changed
HVO_1955_654AA_Chr_Minus_2_start1806424_1965bp_citB1	-2.39136	1.44532	3.83667	0.725478	Up	not changed
HVO_2130_272AA_Chr_Plus_1_start1995516_819bp_NA	-2.26305	-0.00276947	2.26028	0.385883	Up	not changed
HVO_1578_397AA_Chr_Minus_3_start1450959_1194bp_ndh1	-2.59041	-0.302336	2.28808	1.23991	Up	not changed
HVO_1304_312AA_Chr_Minus_3_start1189392_939bp_porB	-2.76672	1.21547	3.98219	1.28301	Up	not changed
HVO_0360_102AA_Chr_Plus_1_start328944_309bp_rps10a	-3.26629	0.02672	3.29301	1.25015	Up	not changed
HVO_1570_366AA_Chr_Minus_3_start1438743_1101bp_top6A	-3.48736	-0.202228	3.28514	1.91279	Up	not changed
HVO_1692_733AA_Chr_Minus_1_start1550495_2202bp_NA	-4.71656	-2.43493	2.28164	0.43542	Up	not changed
HVO_0321_414AA_Chr_Minus_3_start291333_1245bp_arf1	-5.19733	-1.12301	4.07432	0.800208	Up	not changed
HVO_B0200_436AA_pHV3_Plus_3_start231494_1311bp_aceB2	5.88778	5.27591	-0.611866	1.4136	not changed	not changed
HVO_0944_179AA_Chr_Plus_3_start855836_540bp_cbaB	4.75618	4.3039	-0.452288	0.80611	not changed	not changed
HVO_2876_138AA_Chr_Plus_3_start2712698_417bp_NA	4.58071	3.7905	-0.790215	0.874434	not changed	not changed
HVO_1894_92AA_Chr_Minus_3_start1745340_279bp_NA	4.31592	3.86594	-0.449986	0.661107	not changed	not changed
HVO_1476_131AA_Chr_Minus_3_start1347021_396bp_NA	3.7906	4.09726	0.30666	0.0203625	not changed	not changed
HVO_1983_433AA_Chr_Minus_2_start1830373_1302bp_aceB1	3.80235	3.80289	0.000536919	0.0378336	not changed	not changed
HVO_0972_173AA_Chr_Minus_1_start883490_522bp_pilA1	4.618	3.76628	-0.851723	0.9185	not changed	not changed
HVO_0668_336AA_Chr_Minus_3_start597696_1011bp_oadhB3	4.56686	3.48629	-1.08056	0.912823	not changed	not changed
HVO_2679_247AA_Chr_Plus_2_start2527654_744bp_NA	4.08098	2.50511	-1.57587	0.640752	not changed	not changed
HVO_0823_213AA_Chr_Plus_1_start742827_642bp_NA	3.93295	3.56104	-0.371914	0.329234	not changed	not changed
HVO_0453_72AA_Chr_Plus_3_start403730_219bp_NA	3.60818	3.54881	-0.0593624	0.124225	not changed	not changed
HVO_0981_349AA_Chr_Plus_2_start892036_1050bp_nuoH	3.59402	3.04548	-0.548546	1.47405	not changed	not changed
HVO_1103_306AA_Chr_Minus_1_start1008407_921bp_NA	2.8571	3.30456	0.447458	0.436662	not changed	not changed
HVO_0285_390AA_Chr_Plus_1_start256758_1173bp_NA	3.32653	2.48635	-0.840178	0.254165	not changed	not changed
HVO_0445_321AA_Chr_Minus_1_start395684_966bp_phnE1	3.21561	2.33993	-0.875682	0.469838	not changed	not changed
HVO_2749_96AA_Chr_Minus_1_start2591108_291bp_rpl21e	3.72645	2.82283	-0.903624	0.988948	not changed	not changed
HVO_3001_307AA_Chr_Minus_3_start2834241_924bp_NA	3.12479	2.73902	-0.385764	0.435793	not changed	not changed
HVO_A0208_265AA_pHV4_Plus_3_start211979_798bp_cas5	2.95657	3.58778	0.631204	0.175131	not changed	not changed
HVO_1975_287AA_Chr_Plus_3_start1821227_864bp_secF	3.11189	2.85942	-0.252476	0.314132	not changed	not changed
HVO_2717_398AA_Chr_Minus_2_start2563981_1197bp_alaS2	3.04329	2.76241	-0.280877	0.168064	not changed	not changed
HVO_B0041_612AA_pHV3_Minus_3_start48205_1839bp_iucC	2.77165	2.44076	-0.33089	0.140859	not changed	not changed
HVO_A0133_292AA_pHV4_Minus_1_start131637_879bp_NA	3.03438	2.41705	-0.617327	0.464667	not changed	not changed
HVO_0545_165AA_Chr_Plus_2_start476452_498bp_NA	2.73018	0.957979	-1.7722	0.861482	not changed	not changed
HVO_0988_506AA_Chr_Plus_1_start898143_1521bp_nuoN	2.5605	2.67594	0.115438	0.00148528	not changed	not changed
HVO_2376_319AA_Chr_Plus_2_start2240557_960bp_pstC1	2.90142	1.75282	-1.1486	0.85875	not changed	not changed
HVO_0995_345AA_Chr_Minus_2_start905404_1038bp_NA	2.52193	2.56731	0.0453777	0.213543	not changed	not changed
HVO_1831_193AA_Chr_Plus_2_start1690567_582bp_ferA4	2.5409	1.55508	-0.985821	0.893134	not changed	not changed
HVO_0685_294AA_Chr_Plus_2_start614347_885bp_NA	2.78354	1.94975	-0.833796	1.37888	not changed	not changed
HVO_0432_71AA_Chr_Plus_3_start387557_216bp_NA	2.62728	1.78685	-0.840429	0.803216	not changed	not changed
HVO_0718_57AA_Chr_Plus_3_start644717_174bp_secE	3.07576	2.16125	-0.914505	0.982564	not changed	not changed
HVO_0909_121AA_Chr_Minus_3_start826743_366bp_NA	2.54208	1.3826	-1.15948	0.541934	not changed	not changed
HVO_0437_54AA_Chr_Minus_3_start391260_165bp_secG	2.54748	1.99332	-0.554153	0.824805	not changed	not changed
HVO_0062_612AA_Chr_Minus_1_start63134_1839bp_dppA1	2.57657	2.34307	-0.233493	0.695572	not changed	not changed
HVO_3002_326AA_Chr_Minus_1_start2835218_981bp_NA	2.49941	2.24017	-0.259247	1.1688	not changed	not changed
HVO_0943_97AA_Chr_Plus_3_start855542_294bp_cbaD	2.46743	2.13843	-0.329	0.338631	not changed	not changed
HVO_0703_86AA_Chr_Plus_2_start629659_261bp_NA	1.94849	2.20003	0.251547	0.615467	not changed	not changed
HVO_1524_476AA_Chr_Minus_1_start1389884_1431bp_aglR	2.25248	1.88543	-0.367046	0.181505	not changed	not changed
HVO_2782_130AA_Chr_Minus_1_start2619239_393bp_rps11	2.67534	1.8783	-0.797036	0.464275	not changed	not changed
HVO_0738_93AA_Chr_Minus_3_start659073_282bp_NA	2.46776	1.51227	-0.955488	1.0623	not changed	not changed
HVO_0980_557AA_Chr_Plus_3_start890363_1674bp_nuoCD1	2.18825	2.04696	-0.141285	0.329749	not changed	not changed
HVO_2153_385AA_Chr_Plus_2_start2015968_1158bp_NA	3.16339	1.66661	-1.49678	1.17279	not changed	not changed
HVO_2424_193AA_Chr_Minus_3_start2293458_582bp_NA	2.88324	1.29432	-1.58892	0.299421	not changed	not changed
HVO_1529_313AA_Chr_Minus_1_start1395617_942bp_aglG	1.66196	2.20183	0.539872	0.937611	not changed	not changed
HVO_1547_1043AA_Chr_Minus_2_start1418428_3132bp_ileS	1.37583	2.70738	1.33155	1.0074	not changed	not changed
HVO_2751_85AA_Chr_Plus_2_start2592523_258bp_NA	2.15355	0.79586	-1.35769	0.887448	not changed	not changed
HVO_2541_489AA_Chr_Minus_2_start2407483_1470bp_secY1	2.65702	1.25767	-1.39935	1.22351	not changed	not changed
HVO_0302_377AA_Chr_Plus_1_start270240_1134bp_NA	2.29505	0.948324	-1.34673	0.552079	not changed	not changed
HVO_1916_635AA_Chr_Minus_2_start1765132_1908bp_kef1	2.12383	1.42226	-0.701574	1.16446	not changed	not changed
HVO_0199_457AA_Chr_Plus_2_start178741_1374bp_pmm2	2.78531	1.23118	-1.55413	1.0652	not changed	not changed
HVO_2546_151AA_Chr_Minus_3_start2410095_456bp_rpl19e	3.14374	1.56425	-1.5795	1.40258	not changed	not changed
HVO_1020_419AA_Chr_Minus_2_start930880_1260bp_NA	1.95034	1.59221	-0.358124	0.82045	not changed	not changed
HVO_2495_305AA_Chr_Minus_3_start2361882_918bp_NA	1.88103	0.742792	-1.13824	0.618807	not changed	not changed
HVO_1400_519AA_Chr_Minus_3_start1275951_1560bp_tsgD11	1.97198	0.723442	-1.24854	0.886813	not changed	not changed
HVO_0978_138AA_Chr_Plus_2_start889252_417bp_nuoA	2.26849	1.07198	-1.19651	1.42172	not changed	not changed
HVO_1920_522AA_Chr_Plus_2_start1768729_1569bp_NA	1.65099	2.4278	0.776811	0.507903	not changed	not changed
HVO_0248_399AA_Chr_Plus_2_start223693_1200bp_NA	2.25905	0.312355	-1.94669	0.661784	not changed	not changed
HVO_1888_342AA_Chr_Minus_2_start1742632_1029bp_tupA	1.97371	1.19073	-0.782978	0.493959	not changed	not changed
HVO_0725_281AA_Chr_Minus_3_start650163_846bp_NA	1.27539	2.01867	0.743282	1.60446	not changed	not changed
HVO_2350_552AA_Chr_Minus_1_start2217050_1659bp_NA	1.6279	1.74659	0.118693	0.186597	not changed	not changed
HVO_0648_637AA_Chr_Plus_1_start580809_1914bp_NA	1.92551	1.19574	-0.729763	1.23232	not changed	not changed
HVO_2808_615AA_Chr_Minus_2_start2639620_1848bp_sdhA	1.8139	0.226419	-1.58748	0.744057	not changed	not changed
HVO_0206_922AA_Chr_Plus_3_start185459_2769bp_alaS1	0.3904	1.80716	1.41676	0.597713	not changed	not changed
HVO_0825_207AA_Chr_Minus_1_start745364_624bp_hcpA	1.73336	1.22288	-0.510481	0.495873	not changed	not changed
HVO_2080_540AA_Chr_Minus_3_start1937793_1623bp_NA	1.91642	0.486858	-1.42956	0.3658	not changed	not changed
HVO_2542_165AA_Chr_Minus_2_start2407984_498bp_rpl15	1.97825	0.492159	-1.48609	1.05231	not changed	not changed
HVO_0060_479AA_Chr_Minus_3_start60027_1440bp_dppC1	2.40339	1.24074	-1.16264	0.937216	not changed	not changed
HVO_1014_252AA_Chr_Plus_3_start923045_759bp_coxB1	1.84637	0.890997	-0.955372	0.58607	not changed	not changed
HVO_0908_119AA_Chr_Minus_3_start826275_360bp_NA	1.74286	1.58494	-0.157918	0.0202216	not changed	not changed
HVO_0954_154AA_Chr_Minus_2_start864859_465bp_NA	1.91484	0.667669	-1.24717	0.690562	not changed	not changed
HVO_0353_142AA_Chr_Plus_2_start321385_429bp_rps12	2.59865	0.674305	-1.92435	1.54779	not changed	not changed
HVO_1594_313AA_Chr_Plus_1_start1465704_942bp_cna	2.13485	1.33371	-0.801147	0.79583	not changed	not changed
HVO_0802_200AA_Chr_Minus_2_start722581_603bp_NA	1.93146	0.656118	-1.27534	0.354018	not changed	not changed
HVO_0446_267AA_Chr_Minus_3_start396477_804bp_phnC1	1.68881	0.814526	-0.874285	0.661544	not changed	not changed
HVO_0423_104AA_Chr_Plus_1_start380247_315bp_NA	1.69555	0.867596	-0.827958	0.68302	not changed	not changed
HVO_2606_437AA_Chr_Plus_3_start2455085_1314bp_NA	1.51727	1.56557	0.0483036	0.115858	not changed	not changed
HVO_1945_365AA_Chr_Plus_2_start1796182_1098bp_NA	1.94892	1.20581	-0.743107	0.739153	not changed	not changed
HVO_1927_434AA_Chr_Minus_1_start1776776_1305bp_NA	1.59849	1.0664	-0.532088	0.254882	not changed	not changed
HVO_0440_126AA_Chr_Minus_3_start392424_381bp_NA	1.66739	0.743395	-0.924	0.52635	not changed	not changed
HVO_1170_142AA_Chr_Minus_2_start1068031_429bp_NA	2.21947	0.252554	-1.96691	0.489689	not changed	not changed
HVO_1981_197AA_Chr_Minus_3_start1828161_594bp_NA	2.38194	0.733019	-1.64892	1.17381	not changed	not changed
HVO_2783_175AA_Chr_Minus_2_start2619763_528bp_rps4	2.6882	1.19372	-1.49448	1.29069	not changed	not changed
HVO_0982_153AA_Chr_Plus_1_start893082_462bp_nuoI	1.24682	1.33949	0.0926647	0.0143089	not changed	not changed
HVO_A0176_283AA_pHV4_Minus_2_start180359_852bp_NA	1.69747	-0.0445518	-1.74202	0.442478	not changed	not changed
HVO_2810_123AA_Chr_Minus_2_start2640928_372bp_sdhD	1.51872	1.14994	-0.368786	0.198922	not changed	not changed
HVO_1896_101AA_Chr_Minus_2_start1747402_306bp_rps24e	1.59833	1.38781	-0.210528	0.182409	not changed	not changed
HVO_2553_118AA_Chr_Minus_1_start2413523_357bp_rpl24	1.81639	1.35348	-0.462913	0.311932	not changed	not changed
HVO_2544_214AA_Chr_Minus_1_start2409089_645bp_rps5	1.29589	1.44711	0.151228	0.0903948	not changed	not changed
HVO_0627_898AA_Chr_Plus_2_start558052_2697bp_dppDF2	1.19829	1.56512	0.366829	0.00621488	not changed	not changed
HVO_2190_473AA_Chr_Plus_2_start2058817_1422bp_NA	1.60605	1.24175	-0.364302	0.675545	not changed	not changed
HVO_2538_313AA_Chr_Minus_2_start2404660_942bp_NA	1.23371	1.27559	0.0418806	0.154884	not changed	not changed
HVO_2882_240AA_Chr_Minus_2_start2719126_723bp_NA	1.52025	0.370239	-1.15001	0.368663	not changed	not changed
HVO_1676_332AA_Chr_Plus_1_start1534149_999bp_tfb2	1.40448	0.394446	-1.01003	0.309774	not changed	not changed
HVO_0945_589AA_Chr_Plus_2_start856375_1770bp_cbaA	1.32465	1.37956	0.0549126	0.25451	not changed	not changed
HVO_1401_377AA_Chr_Minus_2_start1277308_1134bp_tsgA11	1.40351	0.683001	-0.720505	0.757238	not changed	not changed
HVO_0561_196AA_Chr_Minus_3_start495816_591bp_rpl15e	1.00143	1.46445	0.46302	0.0469129	not changed	not changed
HVO_1241_223AA_Chr_Minus_2_start1134265_672bp_prrC	-0.195612	1.27274	1.46835	0.264328	not changed	not changed
HVO_1809_190AA_Chr_Plus_3_start1671908_573bp_entB2	1.64016	1.11269	-0.527477	0.0885611	not changed	not changed
HVO_A0601_203AA_pHV4_Minus_1_start604902_612bp_nosL2	0.0997643	1.19379	1.09403	0.316932	not changed	not changed
HVO_2809_293AA_Chr_Minus_1_start2640557_882bp_sdhB	1.29582	0.140223	-1.15559	0.787143	not changed	not changed
HVO_A0085_486AA_pHV4_Plus_1_start85338_1461bp_NA	1.65488	0.782187	-0.872691	0.576759	not changed	not changed
HVO_A0428_567AA_pHV4_Minus_2_start434114_1704bp_dppA9	1.58679	0.83235	-0.754436	1.68153	not changed	not changed
HVO_1530_1054AA_Chr_Plus_3_start1395734_3165bp_aglB	1.29514	0.996157	-0.298986	0.786964	not changed	not changed
HVO_A0350_213AA_pHV4_Plus_2_start363010_642bp_NA	1.66793	0.607651	-1.06028	0.606496	not changed	not changed
HVO_0484_176AA_Chr_Minus_3_start433122_531bp_rpl16	1.31909	1.04959	-0.269499	0.207497	not changed	not changed
HVO_2695_512AA_Chr_Minus_1_start2542757_1539bp_tsgA3	1.52339	-0.00104332	-1.52443	0.403788	not changed	not changed
HVO_0628_574AA_Chr_Plus_2_start560896_1725bp_dppA2	1.27576	0.659264	-0.616493	0.443683	not changed	not changed
HVO_2316_453AA_Chr_Minus_3_start2184354_1362bp_NA	1.30532	0.824549	-0.480773	0.20625	not changed	not changed
HVO_1165_302AA_Chr_Minus_1_start1064564_909bp_mscS1	1.19953	0.621284	-0.578241	0.28493	not changed	not changed
HVO_2378_296AA_Chr_Plus_3_start2243156_891bp_pstB1	1.0329	1.08118	0.0482807	0.236577	not changed	not changed
HVO_1242_432AA_Chr_Plus_1_start1134411_1299bp_NA	1.00198	1.1306	0.128619	0.0363839	not changed	not changed
HVO_0519_483AA_Chr_Plus_3_start453269_1452bp_rpa2	0.987239	1.34885	0.361608	0.215632	not changed	not changed
HVO_0951_333AA_Chr_Minus_1_start861653_1002bp_NA	1.38765	0.402729	-0.984919	1.0796	not changed	not changed
HVO_1145_220AA_Chr_Minus_1_start1046489_663bp_rps1e	1.8222	0.769764	-1.05244	1.24524	not changed	not changed
HVO_0986_678AA_Chr_Plus_2_start894580_2037bp_nuoL	1.10444	0.88975	-0.214693	0.386539	not changed	not changed
HVO_1636_88AA_Chr_Minus_2_start1501435_267bp_NA	1.51309	0.399435	-1.11366	0.29702	not changed	not changed
HVO_2620_281AA_Chr_Minus_1_start2469668_846bp_petA	1.06134	0.587574	-0.473763	0.54795	not changed	not changed
HVO_0351_139AA_Chr_Plus_3_start319907_420bp_nusA	0.695369	0.923626	0.228257	0.396694	not changed	not changed
HVO_2796_106AA_Chr_Plus_1_start2627685_321bp_NA	1.28457	0.669062	-0.615509	0.454959	not changed	not changed
HVO_2778_145AA_Chr_Minus_3_start2617458_438bp_rpl13	1.96106	0.536451	-1.42461	1.54146	not changed	not changed
HVO_0185_718AA_Chr_Minus_2_start167782_2157bp_tatCt	1.12355	-0.0573616	-1.18091	0.343885	not changed	not changed
HVO_2475_62AA_Chr_Minus_1_start2344907_189bp_rps17e	1.67567	0.133888	-1.54179	1.42606	not changed	not changed
HVO_B0292_489AA_pHV3_Plus_2_start340588_1470bp_ugpB	1.15939	-0.791157	-1.95055	1.03616	not changed	not changed
HVO_1705_388AA_Chr_Plus_1_start1567095_1167bp_NA	1.27528	-0.40984	-1.68512	0.275332	not changed	not changed
HVO_2046_405AA_Chr_Minus_3_start1893654_1218bp_agl7	0.438795	1.44861	1.00982	0.268764	not changed	not changed
HVO_2016_299AA_Chr_Minus_1_start1862669_900bp_NA	0.973938	0.652067	-0.321871	0.235873	not changed	not changed
HVO_B0047_400AA_pHV3_Minus_1_start56601_1203bp_NA	1.51122	-0.390306	-1.90152	0.213645	not changed	not changed
HVO_A0380_563AA_pHV4_Plus_1_start391212_1692bp_dppA8	0.0798445	0.923999	0.844154	0.572515	not changed	not changed
HVO_0940_828AA_Chr_Minus_2_start854431_2487bp_cpx	0.625183	0.95582	0.330637	0.0249831	not changed	not changed
HVO_0843_129AA_Chr_Minus_3_start759648_390bp_NA	0.952594	0.493229	-0.459365	0.5203	not changed	not changed
HVO_2020_267AA_Chr_Minus_2_start1866544_804bp_NA	0.795785	0.677755	-0.11803	0.357954	not changed	not changed
HVO_2186_277AA_Chr_Plus_1_start2055102_834bp_NA	0.781989	-0.16338	-0.945368	0.30032	not changed	not changed
HVO_2547_235AA_Chr_Minus_1_start2410802_708bp_rpl32e	1.44199	0.556429	-0.88556	0.783111	not changed	not changed
HVO_0311_733AA_Chr_Plus_3_start278777_2202bp_atpI	0.672848	0.644258	-0.0285892	0.647251	not changed	not changed
HVO_A0624_895AA_pHV4_Minus_2_start623930_2688bp_cadA	0.733778	0.0489473	-0.684831	0.586264	not changed	not changed
HVO_1264_217AA_Chr_Minus_1_start1154183_654bp_NA	0.688566	0.620684	-0.0678825	0.0907412	not changed	not changed
HVO_0255_537AA_Chr_Plus_1_start229170_1614bp_NA	0.826679	-0.261534	-1.08821	0.316399	not changed	not changed
HVO_0154_149AA_Chr_Plus_2_start142507_450bp_NA	1.75248	0.0261364	-1.72634	0.914874	not changed	not changed
HVO_0058_444AA_Chr_Minus_1_start57515_1335bp_dppF1	0.817528	0.494028	-0.3235	0.679784	not changed	not changed
HVO_0244_314AA_Chr_Minus_2_start221566_945bp_NA	0.733446	0.252565	-0.480881	0.666383	not changed	not changed
HVO_A0548_175AA_pHV4_Minus_3_start550156_528bp_NA	0.714751	0.45949	-0.255261	0.25848	not changed	not changed
HVO_2618_501AA_Chr_Plus_3_start2466776_1506bp_NA	0.852417	0.205109	-0.647308	0.4309	not changed	not changed
HVO_2890_200AA_Chr_Minus_3_start2731023_603bp_NA	0.651334	-0.272049	-0.923383	0.63397	not changed	not changed
HVO_0801_424AA_Chr_Minus_3_start721839_1275bp_NA	0.323177	0.652185	0.329008	0.55098	not changed	not changed
HVO_1176_251AA_Chr_Plus_3_start1071848_756bp_NA	0.79673	-0.362061	-1.15879	0.573559	not changed	not changed
HVO_0798_624AA_Chr_Minus_3_start719091_1875bp_aglD	0.55316	0.558469	0.0053091	0.029492	not changed	not changed
HVO_2757_212AA_Chr_Minus_1_start2596904_639bp_rpl1	1.35167	-0.154018	-1.50569	1.29878	not changed	not changed
HVO_0979_233AA_Chr_Plus_1_start889665_702bp_nuoB	0.577322	0.539801	-0.0375214	0.00562093	not changed	not changed
HVO_0844_212AA_Chr_Minus_1_start760286_639bp_hcpB	0.657912	-0.814014	-1.47193	0.897135	not changed	not changed
HVO_2779_116AA_Chr_Minus_1_start2617805_351bp_rpl18e	0.66511	0.471781	-0.193329	0.0427846	not changed	not changed
HVO_2126_573AA_Chr_Minus_1_start1992035_1722bp_dppA4	0.795113	0.172312	-0.622801	0.699934	not changed	not changed
HVO_1184_379AA_Chr_Minus_1_start1078964_1140bp_NA	0.625723	-0.709179	-1.3349	1.10949	not changed	not changed
HVO_2996_386AA_Chr_Minus_1_start2826827_1161bp_NA	0.652279	-0.151528	-0.803807	0.96698	not changed	not changed
HVO_2430_242AA_Chr_Minus_2_start2298724_729bp_NA	0.509219	0.705429	0.19621	0.149828	not changed	not changed
HVO_0624_170AA_Chr_Plus_1_start556293_513bp_NA	0.507722	-0.0165701	-0.524292	0.11359	not changed	not changed
HVO_2545_184AA_Chr_Minus_2_start2409640_555bp_rpl18	1.71375	-0.0947952	-1.80855	1.3734	not changed	not changed
HVO_1563_125AA_Chr_Minus_1_start1431596_378bp_NA	0.21686	0.592745	0.375885	0.0255218	not changed	not changed
HVO_0715_450AA_Chr_Plus_2_start640510_1353bp_NA	0.746918	-1.19068	-1.9376	0.972752	not changed	not changed
HVO_2533_336AA_Chr_Minus_1_start2400158_1011bp_NA	0.914898	-0.413897	-1.32879	0.687341	not changed	not changed
HVO_0684_496AA_Chr_Minus_1_start614177_1491bp_gatB	0.468525	0.205683	-0.262842	0.423556	not changed	not changed
HVO_2803_368AA_Chr_Minus_2_start2635402_1107bp_livH3	0.604738	0.0670147	-0.537724	1.15129	not changed	not changed
HVO_A0283_450AA_pHV4_Plus_1_start291900_1353bp_tsgA5	0.142245	0.37886	0.236615	0.0928902	not changed	not changed
HVO_1522_239AA_Chr_Minus_1_start1386272_720bp_aglP	0.436415	-0.0781307	-0.514545	0.446097	not changed	not changed
HVO_2554_132AA_Chr_Minus_3_start2413923_399bp_rpl14	1.6585	-0.188095	-1.84659	1.21439	not changed	not changed
HVO_0530_457AA_Chr_Plus_1_start461838_1374bp_tsgA1	-0.0817213	0.194838	0.276559	0.17547	not changed	not changed
HVO_2770_320AA_Chr_Minus_3_start2611947_963bp_NA	0.24251	0.495073	0.252563	0.372676	not changed	not changed
HVO_2549_130AA_Chr_Minus_1_start2411735_393bp_rps8	-0.337264	1.29639	1.63365	0.833404	not changed	not changed
HVO_A0049_448AA_pHV4_Plus_2_start43972_1347bp_NA	0.538218	-0.0850563	-0.623274	0.301162	not changed	not changed
HVO_B0194_394AA_pHV3_Minus_3_start225361_1185bp_NA	0.0969925	0.373143	0.276151	0.503318	not changed	not changed
HVO_1675_327AA_Chr_Plus_2_start1532944_984bp_corA	0.0154924	0.369017	0.353524	0.000837224	not changed	not changed
HVO_2552_247AA_Chr_Minus_3_start2413170_744bp_rps4e	0.951113	0.0400867	-0.911026	0.79543	not changed	not changed
HVO_0892_641AA_Chr_Minus_2_start809728_1926bp_nosD	0.51763	-0.851601	-1.36923	0.433802	not changed	not changed
HVO_2555_114AA_Chr_Minus_1_start2414267_345bp_rps17	0.304543	-0.428661	-0.733204	0.00546918	not changed	not changed
HVO_0881_333AA_Chr_Plus_3_start798590_1002bp_sppA1	0.437522	-1.23679	-1.67431	0.681489	not changed	not changed
HVO_2072_827AA_Chr_Plus_2_start1923913_2484bp_csg	0.399755	-0.877029	-1.27678	0.632363	not changed	not changed
HVO_0651_127AA_Chr_Minus_1_start583868_384bp_pfdB	0.207713	-0.150906	-0.358619	0.132234	not changed	not changed
HVO_B0067_465AA_pHV3_Minus_2_start76604_1398bp_cat7	0.409474	-0.0132303	-0.422705	0.856396	not changed	not changed
HVO_0462_474AA_Chr_Minus_2_start411793_1425bp_cydA	0.346418	-1.04786	-1.39428	0.485795	not changed	not changed
HVO_1540_436AA_Chr_Plus_1_start1408197_1311bp_glpC1	0.145536	0.149683	0.00414658	0.0104149	not changed	not changed
HVO_0773_251AA_Chr_Plus_3_start693329_756bp_NA	-0.269446	0.647482	0.916928	1.52159	not changed	not changed
HVO_2432_297AA_Chr_Minus_2_start2300488_894bp_NA	0.245715	-0.689339	-0.935054	0.820209	not changed	not changed
HVO_0984_122AA_Chr_Plus_3_start893906_369bp_nuoJ2	0.135435	0.35689	0.221455	0.219798	not changed	not changed
HVO_1603_348AA_Chr_Minus_3_start1474137_1047bp_ssuA	0.530031	-0.274145	-0.804176	0.693626	not changed	not changed
HVO_1260_818AA_Chr_Minus_3_start1149408_2457bp_NA	0.504936	-0.425478	-0.930414	0.479954	not changed	not changed
HVO_1499_375AA_Chr_Minus_2_start1368307_1128bp_ptfC	0.199951	-0.705231	-0.905182	1.34841	not changed	not changed
HVO_2302_558AA_Chr_Minus_1_start2171675_1677bp_NA	0.122407	-0.00215149	-0.124558	0.109634	not changed	not changed
HVO_2180_231AA_Chr_Plus_1_start2050770_696bp_NA	0.25895	-0.108756	-0.367706	0.932117	not changed	not changed
HVO_1477_327AA_Chr_Minus_2_start1348249_984bp_NA	0.28586	-1.59973	-1.88559	0.813694	not changed	not changed
HVO_C0054_344AA_pHV1_Minus_3_start54335_1035bp_NA	0.0912495	-0.262831	-0.35408	0.234182	not changed	not changed
HVO_3014_213AA_Chr_Minus_2_start2846656_642bp_oapA	-0.0296097	0.650301	0.679911	0.126376	not changed	not changed
HVO_1394_516AA_Chr_Minus_2_start1267759_1551bp_nhaC3	0.604906	-0.107006	-0.711912	0.783964	not changed	not changed
HVO_0987_509AA_Chr_Plus_1_start896613_1530bp_nuoM	0.0237293	-0.0277958	-0.0515251	0.206452	not changed	not changed
HVO_0581_400AA_Chr_Minus_1_start517343_1203bp_ftsZ2	0	-0.0041523	-0.0041523	0.333519	not changed	not changed
HVO_2900_469AA_Chr_Plus_1_start2736921_1410bp_fumC	-0.920015	0.526024	1.44604	0.206113	not changed	not changed
HVO_0727_296AA_Chr_Minus_2_start651967_891bp_NA	0.0557718	-0.754017	-0.809789	0.4361	not changed	not changed
HVO_2160_2257AA_Chr_Plus_1_start2025177_6774bp_NA	0.198733	-1.68719	-1.88592	0.417069	not changed	not changed
HVO_2802_445AA_Chr_Minus_1_start2634299_1338bp_livM3	0.0404892	-0.211199	-0.251688	0.448331	not changed	not changed
HVO_B0135_288AA_pHV3_Minus_3_start151114_867bp_NA	-0.12562	0.155756	0.281376	0.82821	not changed	not changed
HVO_2700_754AA_Chr_Minus_2_start2549209_2265bp_cdc48b	-0.551337	0.721058	1.2724	0.20197	not changed	not changed
HVO_2758_159AA_Chr_Minus_2_start2597689_480bp_rpl11	0.0263081	-0.149914	-0.176222	0.294979	not changed	not changed
HVO_2500_748AA_Chr_Plus_1_start2365176_2247bp_cat2	0.00213432	-1.30665	-1.30878	0.744465	not changed	not changed
HVO_0002_287AA_Chr_Minus_2_start2863_864bp_sec11b	0.304537	-0.664112	-0.968649	0.339963	not changed	not changed
HVO_1130_193AA_Chr_Minus_3_start1031508_582bp_NA	0.000256538	-1.14805	-1.1483	0.586066	not changed	not changed
HVO_2070_544AA_Chr_Minus_3_start1921572_1635bp_NA	0.185013	-0.465313	-0.650326	0.231341	not changed	not changed
HVO_2655_217AA_Chr_Minus_1_start2504426_654bp_narB2	-0.0199394	-0.29248	-0.27254	0.135831	not changed	not changed
HVO_1673_216AA_Chr_Plus_3_start1532081_651bp_NA	0.201437	-0.854488	-1.05593	0.583899	not changed	not changed
HVO_0630_311AA_Chr_Plus_2_start563662_936bp_dppC2	-0.146172	-0.180077	-0.033905	0.227606	not changed	not changed
HVO_0035_396AA_Chr_Minus_2_start34879_1191bp_NA	-0.0198822	-0.18078	-0.160898	0.022257	not changed	not changed
HVO_0800_207AA_Chr_Minus_1_start720482_624bp_NA	-0.0938444	-0.126294	-0.0324497	0.00939122	not changed	not changed
HVO_0933_943AA_Chr_Minus_1_start847586_2832bp_NA	-0.065567	-0.11135	-0.045783	0.112629	not changed	not changed
HVO_0469_318AA_Chr_Plus_2_start418546_957bp_NA	-0.0842743	-0.150558	-0.0662832	0.129133	not changed	not changed
HVO_1539_422AA_Chr_Plus_2_start1406932_1269bp_glpB1	-0.645895	0.203482	0.849377	0.197779	not changed	not changed
HVO_1751_861AA_Chr_Minus_3_start1623411_2586bp_copA	-0.171844	-0.21718	-0.0453358	0.118283	not changed	not changed
HVO_2557_70AA_Chr_Minus_3_start2414901_213bp_rpl29	0.00351143	-0.426182	-0.429693	0.0285881	not changed	not changed
HVO_2204_395AA_Chr_Minus_2_start2072992_1188bp_cetZ1	-0.792536	1.2063	1.99884	0.903006	not changed	not changed
HVO_0865_252AA_Chr_Plus_2_start781408_759bp_NA	-1.13141	0.629305	1.76072	0.880371	not changed	not changed
HVO_2163_249AA_Chr_Plus_1_start2033868_750bp_NA	-0.262403	0.710457	0.97286	0.500581	not changed	not changed
HVO_1238_324AA_Chr_Plus_2_start1129774_975bp_NA	-1.36261	0.089695	1.45231	0.544285	not changed	not changed
HVO_0536_176AA_Chr_Plus_3_start467702_531bp_dpsA1	-0.731468	0.0206308	0.752099	0.262051	not changed	not changed
HVO_A0045_295AA_pHV4_Minus_2_start41372_888bp_htpX3	-0.523859	-0.154146	0.369713	1.2437	not changed	not changed
HVO_0506_645AA_Chr_Plus_2_start444097_1938bp_NA	-0.39535	-0.328505	0.0668459	0.0393121	not changed	not changed
HVO_2377_542AA_Chr_Plus_3_start2241518_1629bp_pstA1	0.266328	-1.5755	-1.84183	1.19146	not changed	not changed
HVO_2724_450AA_Chr_Plus_1_start2568561_1353bp_rnj	-0.950716	0.558393	1.50911	0.765808	not changed	not changed
HVO_2150_373AA_Chr_Minus_2_start2014540_1122bp_hcpG	-0.072835	-0.69315	-0.620315	0.428965	not changed	not changed
HVO_0250_471AA_Chr_Minus_3_start226647_1416bp_NA	-0.249261	-1.38935	-1.14008	0.383102	not changed	not changed
HVO_2558_304AA_Chr_Minus_3_start2415816_915bp_rps3	-0.460358	0.147305	0.607662	0.472372	not changed	not changed
HVO_0181_133AA_Chr_Plus_1_start163911_402bp_NA	-0.306251	-0.42738	-0.121129	0.411982	not changed	not changed
HVO_0635_320AA_Chr_Plus_2_start571195_963bp_NA	-0.317493	-1.0182	-0.700711	0.553631	not changed	not changed
HVO_2722_58AA_Chr_Minus_2_start2567953_177bp_rpl37e	0.0581198	-1.34524	-1.40336	1.12424	not changed	not changed
HVO_1442_623AA_Chr_Minus_3_start1314390_1872bp_NA	-0.790846	-0.421923	0.368923	0.356695	not changed	not changed
HVO_1191_279AA_Chr_Minus_2_start1084135_840bp_fadM2	-0.384645	0.330215	0.714861	0.487466	not changed	not changed
HVO_2617_403AA_Chr_Plus_1_start2465565_1212bp_NA	-0.335039	-1.34745	-1.01241	0.549809	not changed	not changed
HVO_0783_694AA_Chr_Plus_1_start702504_2085bp_lon	-0.024065	-0.791576	-0.767511	1.09952	not changed	not changed
HVO_0841_254AA_Chr_Minus_1_start758450_765bp_petD	-0.302917	-1.32419	-1.02128	1.05228	not changed	not changed
HVO_A0292_450AA_pHV4_Minus_2_start302996_1353bp_cat5	0.0968547	-1.09285	-1.18971	1.2298	not changed	not changed
HVO_2784_167AA_Chr_Minus_3_start2620263_504bp_rps13	0.361112	-1.20114	-1.56225	0.472438	not changed	not changed
HVO_0102_293AA_Chr_Plus_3_start100055_882bp_htpX1	-0.288698	-1.05429	-0.765593	0.73447	not changed	not changed
HVO_C0072_297AA_pHV1_Minus_1_start71227_894bp_dppC16	0.658508	-0.658215	-1.31672	0.536603	not changed	not changed
HVO_2564_338AA_Chr_Minus_1_start2419448_1017bp_rpl3	0.980472	-0.951805	-1.93228	1.74113	not changed	not changed
HVO_1799_410AA_Chr_Minus_1_start1663601_1233bp_NA	-0.76873	0.599009	1.36774	0.559395	not changed	not changed
HVO_1399_422AA_Chr_Minus_2_start1274395_1269bp_tsgB11	-0.221575	-1.25046	-1.02889	0.557828	not changed	not changed
HVO_0544_471AA_Chr_Plus_1_start474717_1416bp_NA	0.343695	-1.12831	-1.47201	1.38567	not changed	not changed
HVO_2738_74AA_Chr_Plus_3_start2583713_225bp_rps28e	-0.41099	-0.630559	-0.219569	0.0871172	not changed	not changed
HVO_2694_341AA_Chr_Minus_3_start2541168_1026bp_tsgB3	-0.451007	-0.676067	-0.22506	0.159895	not changed	not changed
HVO_2408_218AA_Chr_Minus_2_start2275978_657bp_nikM	-0.188202	-0.817478	-0.629276	0.932044	not changed	not changed
HVO_1040_379AA_Chr_Minus_3_start949818_1140bp_NA	-0.147726	-1.41789	-1.27017	1.68082	not changed	not changed
HVO_1006_317AA_Chr_Minus_1_start916070_954bp_NA	-0.495229	-0.157259	0.33797	0.352952	not changed	not changed
HVO_0116_92AA_Chr_Plus_3_start111059_279bp_rpl31e	-0.887177	0.449312	1.33649	0.410713	not changed	not changed
HVO_1725_401AA_Chr_Plus_1_start1594707_1206bp_orc5	-0.927231	-0.563395	0.363837	0.238468	not changed	not changed
HVO_0314_348AA_Chr_Plus_2_start282013_1047bp_atpC	-1.02219	0.300655	1.32285	0.594204	not changed	not changed
HVO_2550_58AA_Chr_Minus_1_start2411915_177bp_rps14	-0.057744	-1.69932	-1.64158	1.34028	not changed	not changed
HVO_2052_586AA_Chr_Plus_3_start1899299_1761bp_NA	-0.299227	-1.54118	-1.24196	0.938137	not changed	not changed
HVO_0347_521AA_Chr_Plus_2_start312319_1566bp_rpoB2	-0.73223	0.961531	1.69376	0.974015	not changed	not changed
HVO_0354_204AA_Chr_Plus_1_start321816_615bp_rps7	-0.286971	-0.783081	-0.49611	0.782923	not changed	not changed
HVO_1257_338AA_Chr_Minus_1_start1145423_1017bp_moxR2	-1.19721	0.385633	1.58284	0.48633	not changed	not changed
HVO_2235_150AA_Chr_Minus_2_start2098270_453bp_NA	-0.306471	-1.1621	-0.855629	0.579221	not changed	not changed
HVO_2548_178AA_Chr_Minus_2_start2411338_537bp_rpl6	-2.23916	-0.549383	1.68977	0.784239	not changed	not changed
HVO_1212_246AA_Chr_Minus_1_start1102460_741bp_cirA	-0.806386	0.723419	1.52981	0.70834	not changed	not changed
HVO_B0082_569AA_pHV3_Minus_3_start93334_1710bp_dppA11	-0.408866	-1.72561	-1.31674	0.493744	not changed	not changed
HVO_0218_192AA_Chr_Minus_2_start198541_579bp_bioY	-0.624516	-1.02383	-0.399318	0.251697	not changed	not changed
HVO_0145_341AA_Chr_Plus_1_start135168_1026bp_rfcC	-1.4751	0.433981	1.90908	1.18154	not changed	not changed
HVO_0306_392AA_Chr_Minus_3_start275553_1179bp_NA	-0.392769	-0.938442	-0.545673	0.606259	not changed	not changed
HVO_C0075_558AA_pHV1_Minus_2_start76410_1677bp_dppA16	-0.618338	-0.746663	-0.128325	0.230393	not changed	not changed
HVO_2636_276AA_Chr_Plus_1_start2485152_831bp_pspA	-1.44355	0.243834	1.68738	0.832689	not changed	not changed
HVO_B0228_459AA_pHV3_Plus_2_start269467_1380bp_tsgA9	-0.280375	-1.1411	-0.860726	0.523063	not changed	not changed
HVO_2165_429AA_Chr_Plus_3_start2035838_1290bp_NA	-0.775512	-0.72431	0.0512018	0.0333163	not changed	not changed
HVO_1869_158AA_Chr_Plus_2_start1725397_477bp_NA	-0.765085	-0.823906	-0.0588207	0.0211733	not changed	not changed
HVO_2459_49AA_Chr_Plus_2_start2328634_150bp_NA	-0.717642	-0.418133	0.299509	0.327411	not changed	not changed
HVO_1508_587AA_Chr_Minus_3_start1377018_1764bp_ilvB1	-0.727617	0.737951	1.46557	0.375105	not changed	not changed
HVO_2677_82AA_Chr_Plus_2_start2526916_249bp_NA	-0.746685	-0.819735	-0.07305	0.328763	not changed	not changed
HVO_2559_153AA_Chr_Minus_1_start2416277_462bp_rpl22	-0.708302	-0.941481	-0.233179	0.343814	not changed	not changed
HVO_0162_366AA_Chr_Plus_1_start147744_1101bp_NA	-0.913214	-0.840471	0.0727425	0.0620369	not changed	not changed
HVO_2464_289AA_Chr_Minus_2_start2333533_870bp_sucD	-1.3629	0.183056	1.54595	0.819642	not changed	not changed
HVO_B0093_618AA_pHV3_Minus_3_start106654_1857bp_dppA12	-0.72953	-0.9151	-0.18557	0.365629	not changed	not changed
HVO_2069_839AA_Chr_Minus_3_start1919934_2520bp_NA	-0.629221	-1.671	-1.04177	0.289483	not changed	not changed
HVO_0890_273AA_Chr_Minus_2_start806962_822bp_nosY	-0.946766	-0.729292	0.217474	0.0261705	not changed	not changed
HVO_0229_271AA_Chr_Minus_3_start208257_816bp_NA	-0.848955	-0.866955	-0.0179996	0.320412	not changed	not changed
HVO_1538_586AA_Chr_Plus_1_start1405185_1761bp_glpA1	-1.24018	-0.0353336	1.20485	0.372459	not changed	not changed
HVO_2684_135AA_Chr_Plus_2_start2531839_408bp_NA	-1.44321	-0.485235	0.957974	1.64208	not changed	not changed
HVO_A0477_396AA_pHV4_Plus_3_start483383_1191bp_pstS2	-0.149709	-1.73312	-1.58341	0.527195	not changed	not changed
HVO_0118_58AA_Chr_Plus_3_start112088_177bp_rpl20e	-1.44846	-0.284155	1.1643	0.310362	not changed	not changed
HVO_A0339_557AA_pHV4_Minus_3_start352444_1674bp_dppA7	-0.797552	-1.26986	-0.472309	0.80649	not changed	not changed
HVO_2384_380AA_Chr_Minus_3_start2251929_1143bp_NA	-1.43757	0.503906	1.94147	0.783029	not changed	not changed
HVO_1613_228AA_Chr_Minus_1_start1483013_687bp_NA	-1.24515	-1.02601	0.219141	0.035998	not changed	not changed
HVO_1963_600AA_Chr_Minus_1_start1813451_1803bp_tif5B	-0.964705	-2.35801	-1.39331	0.592425	not changed	not changed
HVO_0942_72AA_Chr_Minus_2_start855442_219bp_cbaE	-1.24608	-1.15892	0.0871544	0.0407312	not changed	not changed
HVO_0349_976AA_Chr_Plus_3_start315722_2931bp_rpoA1	-1.22202	0.356972	1.57899	0.976309	not changed	not changed
HVO_0717_379AA_Chr_Plus_3_start643397_1140bp_ftsZ1	-1.0916	-1.20144	-0.109838	0.388761	not changed	not changed
HVO_0564_432AA_Chr_Minus_2_start499357_1299bp_malE	-0.791279	-1.83977	-1.04849	1.10416	not changed	not changed
HVO_1517_303AA_Chr_Minus_2_start1382311_912bp_aglJ	-1.07269	-1.27288	-0.200191	0.107446	not changed	not changed
HVO_1542_354AA_Chr_Plus_1_start1411407_1065bp_NA	-1.02035	-1.90011	-0.879759	0.932212	not changed	not changed
HVO_1552_206AA_Chr_Minus_3_start1421682_621bp_NA	-0.890443	-1.4771	-0.586654	0.888548	not changed	not changed
HVO_2563_248AA_Chr_Minus_1_start2418428_747bp_rpl4	0.0707912	-1.36805	-1.43884	1.15922	not changed	not changed
HVO_2351_194AA_Chr_Plus_1_start2217222_585bp_fxsA	-1.16076	-2.11438	-0.953619	0.219892	not changed	not changed
HVO_0239_456AA_Chr_Minus_3_start217314_1371bp_glnA	-1.74483	0.145941	1.89077	0.987648	not changed	not changed
HVO_1344_238AA_Chr_Plus_1_start1222761_717bp_sdo1	-1.74778	-0.805098	0.942687	0.667507	not changed	not changed
HVO_0701_93AA_Chr_Minus_1_start629456_282bp_rpl42e	0.0816593	-1.54872	-1.63038	1.23404	not changed	not changed
HVO_2737_120AA_Chr_Plus_3_start2583344_363bp_rpl8e	-1.05687	-1.49272	-0.435848	0.304747	not changed	not changed
HVO_1488_412AA_Chr_Minus_2_start1359238_1239bp_gnaD	-1.25748	-0.727219	0.530262	0.0430907	not changed	not changed
HVO_0213_150AA_Chr_Plus_2_start192742_453bp_dpsA2	-1.94372	-0.541521	1.4022	1.39095	not changed	not changed
HVO_2375_345AA_Chr_Plus_2_start2239456_1038bp_pstS1	-0.713058	-2.23436	-1.52131	1.01984	not changed	not changed
HVO_0817_425AA_Chr_Minus_1_start737861_1278bp_NA	-1.5893	-0.69058	0.898718	1.54073	not changed	not changed
HVO_2383_229AA_Chr_Plus_3_start2249984_690bp_radB	-1.46991	-0.407244	1.06266	0.563158	not changed	not changed
HVO_2562_83AA_Chr_Minus_3_start2417685_252bp_rpl23	-2.22474	-0.796196	1.42854	0.349978	not changed	not changed
HVO_2002_91AA_Chr_Plus_3_start1848449_276bp_NA	-1.26598	-2.10546	-0.839473	0.553759	not changed	not changed
HVO_1027_90AA_Chr_Minus_2_start936811_273bp_tatAo	-1.76562	-1.61418	0.151445	0.390471	not changed	not changed
HVO_B0354_767AA_pHV3_Minus_2_start410444_2304bp_NA	-1.43992	-1.62191	-0.181987	0.191897	not changed	not changed
HVO_2561_241AA_Chr_Minus_2_start2417431_726bp_rpl2	-0.205182	-1.94383	-1.73864	1.60098	not changed	not changed
HVO_1591_264AA_Chr_Minus_3_start1463868_795bp_NA	-1.77495	-1.49701	0.277944	0.102057	not changed	not changed
HVO_2993_350AA_Chr_Minus_3_start2824035_1053bp_pibD	-2.0308	-1.61957	0.411227	0.179617	not changed	not changed
HVO_B0021_644AA_pHV3_Plus_3_start20822_1935bp_dppA10	-1.12086	-2.13161	-1.01074	0.235222	not changed	not changed
HVO_1858_151AA_Chr_Minus_2_start1716661_456bp_rps19e	-0.826347	-1.70949	-0.883142	1.0163	not changed	not changed
HVO_0059_359AA_Chr_Minus_2_start58591_1080bp_dppD1	-1.31774	-1.94581	-0.628068	0.0654073	not changed	not changed
HVO_1254_50AA_Chr_Plus_2_start1141984_153bp_NA	-1.64242	-1.77688	-0.134469	0.102539	not changed	not changed
HVO_2967_205AA_Chr_Minus_2_start2802163_618bp_NA	-1.82761	-1.77086	0.0567532	0.0493215	not changed	not changed
HVO_1063_131AA_Chr_Minus_3_start971904_396bp_mrpG	-1.68536	-2.06097	-0.375612	0.219557	not changed	not changed
HVO_1968_177AA_Chr_Plus_1_start1816695_534bp_NA	-1.69589	-2.74239	-1.0465	0.418359	not changed	not changed
HVO_1365_395AA_Chr_Minus_3_start1243590_1188bp_NA	-1.2923	-1.98145	-0.689143	0.568427	not changed	not changed
HVO_2286_559AA_Chr_Minus_2_start2151682_1680bp_NA	-1.83976	-1.70099	0.138767	0.073658	not changed	not changed
HVO_0064_139AA_Chr_Plus_2_start63622_420bp_NA	-1.79924	-2.61786	-0.818621	0.245688	not changed	not changed
HVO_1091_252AA_Chr_Minus_2_start998305_759bp_psmA1	-2.18503	-1.76271	0.422321	0.395368	not changed	not changed
HVO_A0491_383AA_pHV4_Minus_1_start500724_1152bp_tsgD6	-1.49113	-2.20891	-0.717781	0.903342	not changed	not changed
HVO_0329_312AA_Chr_Plus_2_start298435_939bp_ilvE	-2.03228	-0.661789	1.37049	0.786503	not changed	not changed
HVO_A0162_488AA_pHV4_Plus_2_start164170_1467bp_NA	-1.88743	-1.92986	-0.0424271	0.191658	not changed	not changed
HVO_2431_276AA_Chr_Minus_3_start2299551_831bp_NA	-1.93244	-2.21274	-0.280299	0.0675516	not changed	not changed
HVO_0570_351AA_Chr_Minus_1_start508865_1056bp_NA	-1.83965	-2.13072	-0.291075	0.210279	not changed	not changed
HVO_1827_133AA_Chr_Minus_1_start1687670_402bp_rps6e	-1.80687	-2.17534	-0.368477	0.218143	not changed	not changed
HVO_0310_110AA_Chr_Plus_2_start278458_333bp_atpH	-2.61395	-2.15441	0.459533	0.0770976	not changed	not changed
HVO_0832_308AA_Chr_Plus_2_start751246_927bp_NA	-2.03374	-2.23726	-0.203527	0.0295607	not changed	not changed
HVO_B0149_533AA_pHV3_Plus_2_start165739_1602bp_ohyA	-2.55053	-1.45532	1.09521	0.516101	not changed	not changed
HVO_0880_307AA_Chr_Plus_3_start797576_924bp_NA	-2.20991	-1.88444	0.325468	0.223353	not changed	not changed
HVO_0842_264AA_Chr_Minus_3_start759255_795bp_petB	-2.16722	-3.65663	-1.48942	0.85279	not changed	not changed
HVO_0702_787AA_Chr_Minus_1_start632279_2364bp_NA	-3.40146	-2.35896	1.0425	0.428126	not changed	not changed
HVO_2723_76AA_Chr_Minus_3_start2568180_231bp_lsm	-2.22239	-2.58771	-0.365315	0.152757	not changed	not changed
HVO_0700_64AA_Chr_Minus_1_start629171_195bp_rps27e	-2.378	-2.37938	-0.00138044	0.000360921	not changed	not changed
HVO_0048_488AA_Chr_Minus_1_start48272_1467bp_argH	-2.29129	-2.68732	-0.396033	0.0211921	not changed	not changed
HVO_0711_216AA_Chr_Minus_1_start638414_651bp_NA	-3.58748	-2.05442	1.53306	1.0987	not changed	not changed
HVO_2027_130AA_Chr_Minus_2_start1872109_393bp_NA	-2.19932	-3.29086	-1.09154	0.955594	not changed	not changed
HVO_2397_368AA_Chr_Plus_2_start2265616_1107bp_znuA1	-3.60184	-2.01689	1.58494	0.124591	not changed	not changed
HVO_2745_397AA_Chr_Minus_3_start2588901_1194bp_mscS5	-2.51537	-3.66778	-1.15241	0.233906	not changed	not changed
HVO_C0073_321AA_pHV1_Minus_2_start72192_966bp_dppB16	-2.87274	-3.10081	-0.228072	0.0792384	not changed	not changed
HVO_B0217_476AA_pHV3_Plus_3_start256568_1431bp_livJ6	-2.77798	-3.38718	-0.609206	0.706461	not changed	not changed
HVO_0629_339AA_Chr_Plus_3_start562646_1020bp_dppB2	-3.1761	-3.80047	-0.624368	0.500187	not changed	not changed

## Sheet: 4B_SN_Quantified_Proteins
	Log2 median intensity value, normalized		Log2, Fold change, in cdrS CRISPRi#2	-Log10 ANOVA p-value	Significance
Protein	WT	cdrS CRISPRi#2			by Fold-change	by p-value	On or Off
HVO_0739_329AA_Chr_Plus_2_start659245_990bp_NA	-	-	-	-	-	-	WT only
HVO_1535_62AA_Chr_Plus_3_start1402619_189bp_NA	-	-	-	-	-	-	WT only
HVO_1760_293AA_Chr_Plus_2_start1628884_882bp_NA	-	-	-	-	-	-	WT only
HVO_2027_130AA_Chr_Minus_2_start1872109_393bp_NA	-	-	-	-	-	-	WT only
HVO_2127_420AA_Chr_Plus_3_start1992248_1263bp_NA	-	-	-	-	-	-	WT only
HVO_2848_757AA_Chr_Minus_1_start2688329_2274bp_prkA1	-	-	-	-	-	-	WT only
HVO_2852_288AA_Chr_Minus_3_start2692746_867bp_NA	-	-	-	-	-	-	WT only
HVO_2911_484AA_Chr_Plus_2_start2747584_1455bp_phr2	-	-	-	-	-	-	WT only
HVO_2992_122AA_Chr_Minus_3_start2822901_369bp_hisI	-	-	-	-	-	-	WT only
HVO_B0085_538AA_pHV3_Minus_3_start97255_1617bp_NA	-	-	-	-	-	-	WT only
HVO_B0201_254AA_pHV3_Minus_1_start233649_765bp_NA	-	-	-	-	-	-	WT only
HVO_B0320_255AA_pHV3_Minus_1_start369435_768bp_NA	-	-	-	-	-	-	WT only
HVO_1697_1026AA_Chr_Plus_2_start1555993_3081bp_NA	-0.691036	2.10346	2.7945	2.13758	Up	significant
HVO_0392_118AA_Chr_Plus_2_start347026_357bp_sepF	2.197	-1.12023	-3.31723	4.39113	Down	significant
HVO_0510_113AA_Chr_Minus_3_start448179_342bp_mptD	-0.195214	-2.34337	-2.14815	2.8899	Down	significant
HVO_0577_71AA_Chr_Minus_2_start513793_216bp_NA	4.51333	-0.0332847	-4.54661	3.66095	Down	significant
HVO_0581_400AA_Chr_Minus_1_start517343_1203bp_ftsZ2	1.66213	-1.52591	-3.18804	2.2194	Down	significant
HVO_2470_472AA_Chr_Plus_2_start2340025_1419bp_NA	3.35893	0.531047	-2.82788	3.2872	Down	significant
HVO_2579_268AA_Chr_Minus_1_start2431151_807bp_nadC	0.560184	-1.78559	-2.34578	2.24922	Down	significant
HVO_0140_689AA_Chr_Minus_3_start131589_2070bp_NA	-0.696365	-1.37674	-0.68037	2.28811	not changed	significant
HVO_0481_350AA_Chr_Minus_1_start430979_1053bp_gap2	1.01717	0.106517	-0.910651	2.35886	not changed	significant
HVO_0558_270AA_Chr_Minus_1_start494351_813bp_ubaA	0.45668	0.0038538	-0.452826	3.04092	not changed	significant
HVO_0689_1240AA_Chr_Plus_3_start617591_3723bp_smc	-1.22051	-2.15826	-0.937752	2.34752	not changed	significant
HVO_0792_392AA_Chr_Plus_3_start711644_1179bp_aroB	0.841628	0.375877	-0.465751	2.33952	not changed	significant
HVO_1062_386AA_Chr_Plus_2_start970333_1161bp_coaBC	-0.97032	-1.99266	-1.02234	2.34869	not changed	significant
HVO_1084_463AA_Chr_Minus_1_start990365_1392bp_purB	-0.253597	-0.89651	-0.642913	2.1383	not changed	significant
HVO_1100_253AA_Chr_Minus_3_start1005675_762bp_dapB	1.88645	0.915521	-0.970934	2.0158	not changed	significant
HVO_1132_443AA_Chr_Minus_2_start1033189_1332bp_purA	2.38327	2.08833	-0.294943	2.01467	not changed	significant
HVO_1197_265AA_Chr_Minus_3_start1089684_798bp_NA	-2.90211	-1.99614	0.905972	2.16183	not changed	significant
HVO_1354_580AA_Chr_Minus_3_start1234074_1743bp_mutS5b	-1.01295	-1.36898	-0.356035	2.44048	not changed	significant
HVO_1372_257AA_Chr_Minus_3_start1249608_774bp_proC	0.528984	-0.113367	-0.642351	2.66946	not changed	significant
HVO_1453_417AA_Chr_Plus_3_start1324709_1254bp_gdhA2	0.625625	-0.414216	-1.03984	2.33082	not changed	significant
HVO_1537_400AA_Chr_Minus_3_start1404828_1203bp_orc15	-0.435008	-1.80903	-1.37402	2.80498	not changed	significant
HVO_1684_643AA_Chr_Plus_3_start1540595_1932bp_thrS	1.46503	0.901239	-0.563787	2.31446	not changed	significant
HVO_1894_92AA_Chr_Minus_3_start1745340_279bp_NA	0.88762	1.61314	0.725524	2.6373	not changed	significant
HVO_2266_493AA_Chr_Plus_3_start2123279_1482bp_NA	-0.206728	0.402283	0.609011	2.42796	not changed	significant
HVO_2343_200AA_Chr_Minus_1_start2209853_603bp_NA	0.344748	-0.0304728	-0.375221	2.00293	not changed	significant
HVO_2428_353AA_Chr_Plus_3_start2296586_1062bp_adh1	0.695586	1.24348	0.547892	2.30109	not changed	significant
HVO_2690_366AA_Chr_Minus_2_start2537518_1101bp_NA	1.60852	0.407445	-1.20107	2.41721	not changed	significant
HVO_2809_293AA_Chr_Minus_1_start2640557_882bp_sdhB	0.169531	-0.498556	-0.668087	3.31434	not changed	significant
HVO_2812_341AA_Chr_Minus_2_start2642458_1026bp_NA	-0.478668	-1.13008	-0.651417	2.92991	not changed	significant
HVO_2851_149AA_Chr_Plus_2_start2691343_450bp_NA	-1.09188	0.00902176	1.1009	2.6513	not changed	significant
HVO_2883_702AA_Chr_Minus_2_start2721418_2109bp_NA	-0.620658	-0.970906	-0.350248	2.14954	not changed	significant
HVO_A0472_194AA_pHV4_Minus_3_start479971_585bp_trxB6	0.463276	1.21292	0.74964	2.15044	not changed	significant
HVO_A0500_155AA_pHV4_Minus_3_start509119_468bp_mtfK1	3.67809	2.94909	-0.729002	2.01988	not changed	significant
HVO_B0087_376AA_pHV3_Plus_2_start98848_1131bp_NA	1.18196	-0.466718	-1.64868	2.37477	not changed	significant
HVO_C0043_661AA_pHV1_Plus_2_start42448_1986bp_NA	-1.48867	-0.308155	1.18052	2.73867	not changed	significant
HVO_0150_207AA_Chr_Plus_3_start139550_624bp_ureG	-1.36807	1.45572	2.8238	0.249961	Up	not changed
HVO_0338_324AA_Chr_Minus_2_start307537_975bp_NA	-0.444899	2.16978	2.61468	0.453175	Up	not changed
HVO_0437_54AA_Chr_Minus_3_start391260_165bp_secG	-4.27117	-2.21335	2.05782	1.51698	Up	not changed
HVO_0564_432AA_Chr_Minus_2_start499357_1299bp_malE	-3.96816	-1.89104	2.07713	0.482169	Up	not changed
HVO_1120_109AA_Chr_Plus_1_start1021329_330bp_NA	-2.02095	0.307952	2.3289	1.03464	Up	not changed
HVO_1121_402AA_Chr_Plus_3_start1021655_1209bp_ahbC	-1.23227	1.18566	2.41793	0.850759	Up	not changed
HVO_2012_131AA_Chr_Minus_2_start1858579_396bp_NA	-2.83291	0.522233	3.35514	1.75418	Up	not changed
HVO_2397_368AA_Chr_Plus_2_start2265616_1107bp_znuA1	-5.32246	-3.07716	2.24529	0.936964	Up	not changed
HVO_2456_331AA_Chr_Minus_1_start2327975_996bp_trpD1	-1.7618	2.40452	4.16632	0.476919	Up	not changed
HVO_2500_748AA_Chr_Plus_1_start2365176_2247bp_cat2	-0.702734	1.5911	2.29383	0.380439	Up	not changed
HVO_A0296_251AA_pHV4_Plus_2_start308329_756bp_NA	-1.75907	0.933737	2.6928	0.63869	Up	not changed
HVO_0690_375AA_Chr_Plus_1_start621306_1128bp_scpA	0.242311	-1.88129	-2.1236	0.436388	Down	not changed
HVO_0757_363AA_Chr_Plus_1_start679608_1092bp_NA	-0.448654	-3.38127	-2.93261	0.441811	Down	not changed
HVO_1228_821AA_Chr_Plus_3_start1118978_2466bp_hcpE	-0.123938	-3.24745	-3.12351	1.69501	Down	not changed
HVO_A0161_196AA_pHV4_Plus_3_start163583_591bp_NA	0.116345	-1.9472	-2.06355	1.34128	Down	not changed
HVO_A0177_327AA_pHV4_Minus_3_start181339_984bp_NA	1.15704	-1.20678	-2.36381	0.840891	Down	not changed
HVO_B0047_400AA_pHV3_Minus_1_start56601_1203bp_NA	0.970097	-1.32136	-2.29145	0.722377	Down	not changed
HVO_0001_564AA_Chr_Plus_1_start258_1695bp_orc1	-1.56182	-1.50986	0.0519581	0.552178	not changed	not changed
HVO_0002_287AA_Chr_Minus_2_start2863_864bp_sec11b	-3.48136	-2.85578	0.62558	0.277429	not changed	not changed
HVO_0004_375AA_Chr_Plus_1_start4686_1128bp_NA	0.0553246	-0.415892	-0.471216	0.717095	not changed	not changed
HVO_0008_392AA_Chr_Plus_1_start7470_1179bp_lysC	2.88067	2.13395	-0.746717	1.64673	not changed	not changed
HVO_0009_448AA_Chr_Plus_3_start8873_1347bp_tnaA	1.40114	1.65261	0.251469	0.112768	not changed	not changed
HVO_0011_190AA_Chr_Minus_1_start11528_573bp_purO	-0.150974	0.18384	0.334814	0.584885	not changed	not changed
HVO_0014_827AA_Chr_Minus_3_start14871_2484bp_hel308a	-0.542105	-1.05729	-0.515182	0.473304	not changed	not changed
HVO_0015_81AA_Chr_Plus_2_start14980_246bp_ferC	-0.0417976	0.654531	0.696329	1.13813	not changed	not changed
HVO_0016_285AA_Chr_Plus_3_start15479_858bp_NA	-0.0128069	-0.0667915	-0.0539846	0.44055	not changed	not changed
HVO_0017_192AA_Chr_Minus_2_start16936_579bp_NA	0.281858	0.145137	-0.136722	0.22573	not changed	not changed
HVO_0019_226AA_Chr_Plus_3_start17615_681bp_NA	0.636626	-1.21452	-1.85114	0.270992	not changed	not changed
HVO_0024_258AA_Chr_Minus_3_start24186_777bp_tssA2	4.32615	3.25461	-1.07154	0.742982	not changed	not changed
HVO_0025_286AA_Chr_Plus_1_start24438_861bp_tssA1	-0.0905275	0.365545	0.456073	0.575051	not changed	not changed
HVO_0027_199AA_Chr_Plus_2_start26974_600bp_NA	0.232334	0.586602	0.354268	0.205507	not changed	not changed
HVO_0028_89AA_Chr_Minus_3_start28101_270bp_NA	1.97379	2.04656	0.0727654	0.120608	not changed	not changed
HVO_0029_698AA_Chr_Plus_3_start28190_2097bp_uvrB	-0.490211	-0.282204	0.208008	0.192773	not changed	not changed
HVO_0034_164AA_Chr_Minus_2_start33238_495bp_NA	-3.57165	-2.89171	0.679932	0.327763	not changed	not changed
HVO_0035_396AA_Chr_Minus_2_start34879_1191bp_NA	-1.9497	-1.70145	0.248245	0.569633	not changed	not changed
HVO_0038_458AA_Chr_Minus_3_start37152_1377bp_cyc1	-1.82137	-1.65404	0.167331	1.30321	not changed	not changed
HVO_0041_299AA_Chr_Minus_3_start40992_900bp_argF	-0.461626	-0.959937	-0.498311	0.546674	not changed	not changed
HVO_0042_381AA_Chr_Minus_1_start42221_1146bp_argE	-0.814137	-1.30887	-0.49473	0.101244	not changed	not changed
HVO_0043_378AA_Chr_Minus_2_start43354_1137bp_argD	1.1652	0.354589	-0.810611	1.07754	not changed	not changed
HVO_0044_327AA_Chr_Minus_3_start44334_984bp_argB	1.69483	1.07772	-0.617109	1.47151	not changed	not changed
HVO_0045_347AA_Chr_Minus_3_start45432_1044bp_argC	1.11368	0.433721	-0.679959	1.13522	not changed	not changed
HVO_0046_291AA_Chr_Minus_1_start46304_876bp_argX	0.713854	0.374623	-0.339231	0.619616	not changed	not changed
HVO_0048_488AA_Chr_Minus_1_start48272_1467bp_argH	-0.0287256	-0.134733	-0.106008	0.0081941	not changed	not changed
HVO_0049_405AA_Chr_Minus_3_start49491_1218bp_argG	1.20988	0.895589	-0.314296	0.580822	not changed	not changed
HVO_0052_161AA_Chr_Minus_3_start51675_486bp_NA	-0.690601	-0.54579	0.144812	0.0879995	not changed	not changed
HVO_0054_594AA_Chr_Minus_2_start54112_1785bp_glyS	1.46358	1.21903	-0.244552	0.505813	not changed	not changed
HVO_0055_284AA_Chr_Minus_1_start54959_855bp_NA	1.88811	1.84104	-0.0470791	0.116183	not changed	not changed
HVO_0056_192AA_Chr_Minus_1_start55670_579bp_NA	-0.175154	-0.407249	-0.232096	1.79502	not changed	not changed
HVO_0058_444AA_Chr_Minus_1_start57515_1335bp_dppF1	-0.325761	-0.4597	-0.133939	0.0931883	not changed	not changed
HVO_0059_359AA_Chr_Minus_2_start58591_1080bp_dppD1	-0.457312	-0.521275	-0.0639629	0.0760669	not changed	not changed
HVO_0060_479AA_Chr_Minus_3_start60027_1440bp_dppC1	-0.189349	0.317737	0.507086	0.555781	not changed	not changed
HVO_0062_612AA_Chr_Minus_1_start63134_1839bp_dppA1	1.54688	1.98512	0.438244	1.54346	not changed	not changed
HVO_0064_139AA_Chr_Plus_2_start63622_420bp_NA	-0.170197	0.626408	0.796604	0.942079	not changed	not changed
HVO_0065_1202AA_Chr_Plus_1_start64044_3609bp_polD2	-1.74543	-1.70876	0.036675	0.135747	not changed	not changed
HVO_0067_95AA_Chr_Plus_1_start69249_288bp_NA	-0.763612	-0.0225935	0.741018	0.530656	not changed	not changed
HVO_0069_515AA_Chr_Minus_2_start72082_1548bp_NA	-0.39331	-0.27879	0.11452	0.178015	not changed	not changed
HVO_0070_125AA_Chr_Minus_2_start72538_378bp_NA	0.0737495	0.0431175	-0.030632	0.141821	not changed	not changed
HVO_0071_105AA_Chr_Minus_3_start72900_318bp_NA	0.863554	0.806609	-0.0569448	0.0399441	not changed	not changed
HVO_0077_293AA_Chr_Minus_1_start79070_882bp_sirA	-0.0778008	-0.29359	-0.215789	0.705763	not changed	not changed
HVO_0078_363AA_Chr_Minus_3_start80163_1092bp_hemC	0.0190983	-0.354557	-0.373655	0.184515	not changed	not changed
HVO_0081_445AA_Chr_Minus_2_start82339_1338bp_hemL	0.734785	0.596803	-0.137982	0.509584	not changed	not changed
HVO_0083_123AA_Chr_Minus_1_start83753_372bp_NA	1.03507	1.16277	0.127697	0.487075	not changed	not changed
HVO_0084_456AA_Chr_Minus_1_start85127_1371bp_amt1	-1.39812	-1.37695	0.0211697	0.0169525	not changed	not changed
HVO_0085_119AA_Chr_Minus_3_start85866_360bp_NA	-0.307974	-0.0742455	0.233728	0.449894	not changed	not changed
HVO_0087_327AA_Chr_Minus_3_start88608_984bp_hemB	1.30931	1.16652	-0.142795	0.124436	not changed	not changed
HVO_0100_375AA_Chr_Minus_2_start99214_1128bp_NA	-3.31646	-3.12841	0.188051	0.194698	not changed	not changed
HVO_0102_293AA_Chr_Plus_3_start100055_882bp_htpX1	-3.60331	-5.04398	-1.44067	0.379915	not changed	not changed
HVO_0104_343AA_Chr_Plus_3_start101807_1032bp_radA	2.34157	1.74385	-0.597724	1.15803	not changed	not changed
HVO_0107_142AA_Chr_Minus_2_start105133_429bp_iscU	0.115256	0.113903	-0.00135326	0.337729	not changed	not changed
HVO_0109_426AA_Chr_Minus_1_start107147_1281bp_sufS1	0.704052	0.407166	-0.296885	0.878876	not changed	not changed
HVO_0112_246AA_Chr_Minus_2_start109462_741bp_NA	-0.798002	-0.96625	-0.168248	0.406575	not changed	not changed
HVO_0114_184AA_Chr_Plus_3_start110198_555bp_thpR	-1.06981	-0.535035	0.534772	1.09338	not changed	not changed
HVO_0115_50AA_Chr_Plus_3_start110903_153bp_rpl39e	1.25979	0.948233	-0.311554	0.245218	not changed	not changed
HVO_0116_92AA_Chr_Plus_3_start111059_279bp_rpl31e	-0.441326	-0.592082	-0.150756	0.463215	not changed	not changed
HVO_0117_221AA_Chr_Plus_3_start111341_666bp_tif6	-0.400438	-1.16527	-0.764832	1.04323	not changed	not changed
HVO_0118_58AA_Chr_Plus_3_start112088_177bp_rpl20e	1.7969	1.75115	-0.0457487	0.162314	not changed	not changed
HVO_0119_157AA_Chr_Plus_2_start112261_474bp_pfdA	2.16622	1.85402	-0.312195	0.599679	not changed	not changed
HVO_0120_456AA_Chr_Plus_1_start112767_1371bp_ftsY	-1.1877	-1.40775	-0.220053	0.0195839	not changed	not changed
HVO_0122_324AA_Chr_Minus_1_start115805_975bp_serA1	-2.11538	-0.143385	1.972	1.34568	not changed	not changed
HVO_0123_465AA_Chr_Plus_1_start115896_1398bp_srp54	0.110081	-0.0761948	-0.186275	0.0119163	not changed	not changed
HVO_0127_138AA_Chr_Minus_3_start120090_417bp_NA	-1.29647	-1.48168	-0.185206	0.300633	not changed	not changed
HVO_0128_189AA_Chr_Minus_1_start120662_570bp_NA	-0.277612	-0.297063	-0.0194511	0.0216662	not changed	not changed
HVO_0133_560AA_Chr_Minus_1_start124769_1683bp_ths1	1.58418	2.1041	0.519918	0.176651	not changed	not changed
HVO_0135_290AA_Chr_Minus_1_start126500_873bp_rio1	-1.85796	-2.05609	-0.198126	0.0427697	not changed	not changed
HVO_0136_96AA_Chr_Minus_2_start126892_291bp_tif1A1	0.0224342	-0.34599	-0.368424	0.364469	not changed	not changed
HVO_0138_328AA_Chr_Minus_2_start129109_987bp_tyrS	1.00189	0.983924	-0.0179644	0.426264	not changed	not changed
HVO_0145_341AA_Chr_Plus_1_start135168_1026bp_rfcC	-1.00197	-0.707762	0.294207	0.093884	not changed	not changed
HVO_0158_189AA_Chr_Plus_1_start144786_570bp_tbp1	2.4486	2.48016	0.0315552	0.470689	not changed	not changed
HVO_0161_281AA_Chr_Minus_3_start147666_846bp_hisG	0.82651	0.83421	0.00769997	0.347868	not changed	not changed
HVO_0165_430AA_Chr_Plus_1_start149886_1293bp_mtaD	0.203825	0.100331	-0.103494	0.466385	not changed	not changed
HVO_0167_428AA_Chr_Plus_1_start151659_1287bp_ahcY	0.593033	0.567482	-0.0255508	0.372735	not changed	not changed
HVO_0173_366AA_Chr_Minus_1_start157052_1101bp_priL	-0.0847874	-0.0416179	0.0431695	0.0967955	not changed	not changed
HVO_0175_247AA_Chr_Minus_2_start158671_744bp_pcnA	3.19985	3.21646	0.0166082	0.407459	not changed	not changed
HVO_0177_153AA_Chr_Plus_3_start158945_462bp_arsC	-1.23692	-1.01649	0.220433	0.0779601	not changed	not changed
HVO_0179_261AA_Chr_Plus_2_start162031_786bp_NA	0.299963	-0.440502	-0.740465	0.870544	not changed	not changed
HVO_0180_259AA_Chr_Plus_2_start162982_780bp_rlmE	0.476892	0.21224	-0.264652	1.73259	not changed	not changed
HVO_0184_58AA_Chr_Minus_1_start165506_177bp_NA	-0.651997	-0.292536	0.359461	0.39234	not changed	not changed
HVO_0185_718AA_Chr_Minus_2_start167782_2157bp_tatCt	0.21142	-0.158482	-0.369902	0.727507	not changed	not changed
HVO_0188_160AA_Chr_Minus_3_start170184_483bp_NA	-1.1513	-1.28607	-0.134775	0.611694	not changed	not changed
HVO_0190_298AA_Chr_Minus_1_start171839_897bp_NA	-3.3039	-1.80384	1.50006	0.408963	not changed	not changed
HVO_0191_664AA_Chr_Plus_1_start172017_1995bp_mutS5a	-1.63931	-2.52321	-0.883901	0.155918	not changed	not changed
HVO_0194_374AA_Chr_Plus_2_start174892_1125bp_orc9	-0.546907	-0.580717	-0.0338092	0.310578	not changed	not changed
HVO_0195_230AA_Chr_Plus_2_start176077_693bp_rpiA	1.09919	1.13574	0.0365429	0.214428	not changed	not changed
HVO_0196_55AA_Chr_Minus_1_start177101_168bp_NA	-1.08639	-1.43461	-0.348222	0.740509	not changed	not changed
HVO_0199_457AA_Chr_Plus_2_start178741_1374bp_pmm2	1.77471	1.7501	-0.0246105	0.191723	not changed	not changed
HVO_0203_327AA_Chr_Plus_3_start181313_984bp_rfcA	1.11861	1.0851	-0.0335064	0.491354	not changed	not changed
HVO_0206_922AA_Chr_Plus_3_start185459_2769bp_alaS1	0.747995	0.46628	-0.281715	1.19386	not changed	not changed
HVO_0208_237AA_Chr_Plus_2_start189223_714bp_guaAa2	-1.37592	-1.48546	-0.109543	0.465274	not changed	not changed
HVO_0209_387AA_Chr_Plus_3_start190112_1164bp_acd1	-0.663331	-1.15882	-0.495491	1.19393	not changed	not changed
HVO_0211_107AA_Chr_Plus_1_start191877_324bp_ferB1	0.28433	0.283204	-0.00112677	0.119619	not changed	not changed
HVO_0212_124AA_Chr_Plus_3_start192245_375bp_NA	0.312373	1.05809	0.745716	0.904691	not changed	not changed
HVO_0213_150AA_Chr_Plus_2_start192742_453bp_dpsA2	1.76347	2.13085	0.367377	0.303478	not changed	not changed
HVO_0214_320AA_Chr_Plus_1_start193386_963bp_NA	1.89249	2.03987	0.147382	0.423082	not changed	not changed
HVO_0220_702AA_Chr_Plus_1_start199368_2109bp_mcm	-0.214796	-0.688183	-0.473387	0.721746	not changed	not changed
HVO_0228_247AA_Chr_Minus_2_start207373_744bp_NA	-0.160103	0.280395	0.440498	1.03062	not changed	not changed
HVO_0230_138AA_Chr_Minus_2_start208762_417bp_hit1	-0.759309	0.473675	1.23298	0.861619	not changed	not changed
HVO_0233_283AA_Chr_Minus_2_start210823_852bp_prsA	0.937592	0.689044	-0.248548	0.614499	not changed	not changed
HVO_0239_456AA_Chr_Minus_3_start217314_1371bp_glnA	1.27833	1.90386	0.625533	0.59454	not changed	not changed
HVO_0240_152AA_Chr_Plus_2_start217441_459bp_NA	0.773592	0.81337	0.0397778	0.0375075	not changed	not changed
HVO_0242_360AA_Chr_Minus_1_start219419_1083bp_pepB1	-0.20269	-0.922871	-0.720181	0.436287	not changed	not changed
HVO_0243_341AA_Chr_Plus_3_start219536_1026bp_ltaE	0.179276	0.595301	0.416025	0.0973782	not changed	not changed
HVO_0250_471AA_Chr_Minus_3_start226647_1416bp_NA	-3.43327	-5.29718	-1.86391	1.64806	not changed	not changed
HVO_0252_168AA_Chr_Plus_3_start227072_507bp_bcp2	0.747812	0.202479	-0.545333	0.59941	not changed	not changed
HVO_0260_95AA_Chr_Plus_1_start233415_288bp_NA	-3.08976	-3.34677	-0.257003	0.143819	not changed	not changed
HVO_0265_86AA_Chr_Plus_2_start237481_261bp_NA	0.493148	0.132586	-0.360561	0.36539	not changed	not changed
HVO_0283_684AA_Chr_Minus_1_start256130_2055bp_ashA	-0.676956	-1.15942	-0.482463	0.896495	not changed	not changed
HVO_0284_129AA_Chr_Minus_1_start256670_390bp_NA	-1.49179	-1.49363	-0.00184727	0.0832609	not changed	not changed
HVO_0285_390AA_Chr_Plus_1_start256758_1173bp_NA	0.22299	0.45695	0.23396	0.162292	not changed	not changed
HVO_0291_196AA_Chr_Minus_2_start261190_591bp_rpap3	0.529755	-0.301856	-0.831611	1.44046	not changed	not changed
HVO_0292_311AA_Chr_Minus_2_start262126_936bp_rpa3	0.273544	-0.433585	-0.707129	1.39666	not changed	not changed
HVO_0296_261AA_Chr_Minus_2_start265126_786bp_NA	0.0189371	-0.251912	-0.270849	0.831902	not changed	not changed
HVO_0297_164AA_Chr_Minus_2_start265732_495bp_tfx	-0.793495	-0.790883	0.00261211	0.197494	not changed	not changed
HVO_0298_160AA_Chr_Minus_1_start266291_483bp_NA	0.279535	0.0432768	-0.236259	0.486885	not changed	not changed
HVO_0303_280AA_Chr_Minus_2_start272254_843bp_idsA2	-0.551376	-1.3644	-0.813022	0.234226	not changed	not changed
HVO_0304_317AA_Chr_Minus_2_start273511_954bp_etfA1	3.04285	2.9147	-0.128148	0.345293	not changed	not changed
HVO_0305_265AA_Chr_Minus_3_start274305_798bp_etfB1	0.455606	1.05418	0.59857	1.40598	not changed	not changed
HVO_0309_207AA_Chr_Minus_1_start278303_624bp_menG	2.63349	2.16333	-0.470159	1.85922	not changed	not changed
HVO_0310_110AA_Chr_Plus_2_start278458_333bp_atpH	1.02399	1.12099	0.0969973	0.0367038	not changed	not changed
HVO_0311_733AA_Chr_Plus_3_start278777_2202bp_atpI	-0.735256	-1.03662	-0.301368	0.383186	not changed	not changed
HVO_0313_194AA_Chr_Plus_3_start281432_585bp_atpE	0.271303	0.026227	-0.245076	0.286753	not changed	not changed
HVO_0314_348AA_Chr_Plus_2_start282013_1047bp_atpC	0.642534	0.555489	-0.0870457	0.49884	not changed	not changed
HVO_0315_106AA_Chr_Plus_1_start283056_321bp_atpF	2.01074	1.85351	-0.157224	0.203511	not changed	not changed
HVO_0316_586AA_Chr_Plus_1_start283383_1761bp_atpA	1.75554	1.66787	-0.0876722	0.352972	not changed	not changed
HVO_0317_468AA_Chr_Plus_2_start285148_1407bp_atpB	2.74846	2.83434	0.0858784	0.0467043	not changed	not changed
HVO_0319_235AA_Chr_Plus_2_start288859_708bp_atpD1	0.226421	-0.0362368	-0.262658	0.340694	not changed	not changed
HVO_0321_414AA_Chr_Minus_3_start291333_1245bp_arf1	0.526763	0.345741	-0.181022	0.530053	not changed	not changed
HVO_0322_574AA_Chr_Plus_2_start291490_1725bp_minD4	-0.77004	-1.18013	-0.410086	1.36855	not changed	not changed
HVO_0324_587AA_Chr_Minus_3_start295200_1764bp_argS	0.342396	-0.0680971	-0.410493	0.990357	not changed	not changed
HVO_0326_237AA_Chr_Plus_1_start296025_714bp_ribK	0	0.15379	0.15379	0.0689412	not changed	not changed
HVO_0329_312AA_Chr_Plus_2_start298435_939bp_ilvE	1.68747	1.22848	-0.458982	1.03191	not changed	not changed
HVO_0331_279AA_Chr_Minus_2_start301015_840bp_fadM1	-1.99865	-1.69188	0.306765	0.201577	not changed	not changed
HVO_0334_237AA_Chr_Plus_2_start302356_714bp_apt2	1.06554	0.735205	-0.330333	0.420638	not changed	not changed
HVO_0337_84AA_Chr_Plus_2_start306250_255bp_grx1	-0.0285149	0.346543	0.375058	0.0253858	not changed	not changed
HVO_0346_75AA_Chr_Plus_3_start312095_228bp_rpoH	-0.636465	-0.477891	0.158574	0.191866	not changed	not changed
HVO_0347_521AA_Chr_Plus_2_start312319_1566bp_rpoB2	1.20164	0.947763	-0.253874	0.740975	not changed	not changed
HVO_0348_609AA_Chr_Plus_3_start313886_1830bp_rpoB1	-0.344401	-0.326679	0.0177221	0.299544	not changed	not changed
HVO_0349_976AA_Chr_Plus_3_start315722_2931bp_rpoA1	0.263252	0.10651	-0.156742	0.537518	not changed	not changed
HVO_0350_419AA_Chr_Plus_1_start318645_1260bp_rpoA2	0.839361	0.497239	-0.342122	0.481029	not changed	not changed
HVO_0351_139AA_Chr_Plus_3_start319907_420bp_nusA	-1.13428	-0.778787	0.355496	0.91337	not changed	not changed
HVO_0353_142AA_Chr_Plus_2_start321385_429bp_rps12	1.52527	1.02433	-0.500942	0.784693	not changed	not changed
HVO_0354_204AA_Chr_Plus_1_start321816_615bp_rps7	2.11645	1.93776	-0.178687	0.726236	not changed	not changed
HVO_0356_727AA_Chr_Plus_2_start323485_2184bp_tef2	1.33007	1.14763	-0.182446	0.39277	not changed	not changed
HVO_0357_189AA_Chr_Plus_2_start325966_570bp_NA	0.465689	0.142174	-0.323515	0.483783	not changed	not changed
HVO_0358_317AA_Chr_Plus_1_start326532_954bp_hom1	1.7491	1.41452	-0.334579	0.431763	not changed	not changed
HVO_0359_421AA_Chr_Plus_2_start327676_1266bp_tef1a1	1.67167	1.58444	-0.0872259	0.0744918	not changed	not changed
HVO_0360_102AA_Chr_Plus_1_start328944_309bp_rps10a	0.0820198	-0.0419321	-0.123952	0.499267	not changed	not changed
HVO_0387_79AA_Chr_Plus_2_start343321_240bp_NA	3.93784	4.65556	0.717712	0.196778	not changed	not changed
HVO_0388_439AA_Chr_Minus_3_start345018_1320bp_rnr	0.216507	0.355783	0.139277	0.07569	not changed	not changed
HVO_0390_159AA_Chr_Plus_1_start345603_480bp_NA	1.09734	1.31905	0.221709	0.671193	not changed	not changed
HVO_0393_983AA_Chr_Plus_1_start347502_2952bp_uvrA	0.590218	0.472895	-0.117323	0.330868	not changed	not changed
HVO_0396_360AA_Chr_Plus_2_start352270_1083bp_NA	-1.33984	-2.35416	-1.01433	1.86403	not changed	not changed
HVO_0397_365AA_Chr_Minus_3_start354480_1098bp_NA	0.38908	-0.0863438	-0.475424	0.873486	not changed	not changed
HVO_0399_346AA_Chr_Plus_1_start355050_1041bp_NA	-1.91073	-2.8256	-0.914865	0.115242	not changed	not changed
HVO_0400_126AA_Chr_Plus_2_start356161_381bp_NA	2.85943	3.30814	0.448709	1.71138	not changed	not changed
HVO_0401_152AA_Chr_Plus_2_start356734_459bp_NA	1.36237	2.35539	0.993018	0.687424	not changed	not changed
HVO_0402_225AA_Chr_Plus_1_start357270_678bp_NA	-1.24454	-0.530009	0.714532	0.330898	not changed	not changed
HVO_0405_657AA_Chr_Plus_3_start359447_1974bp_NA	0.655179	1.05432	0.39914	0.875208	not changed	not changed
HVO_0407_124AA_Chr_Minus_3_start363423_375bp_NA	2.23574	2.0998	-0.135932	0.464878	not changed	not changed
HVO_0409_203AA_Chr_Minus_2_start365260_612bp_ribE	0.426029	-0.483804	-0.909833	0.326565	not changed	not changed
HVO_0415_616AA_Chr_Minus_3_start371091_1851bp_uvrD	-0.119884	-0.144938	-0.025054	0.479721	not changed	not changed
HVO_0417_502AA_Chr_Minus_3_start373026_1509bp_cxp	0.711381	1.04706	0.335681	1.62261	not changed	not changed
HVO_0421_626AA_Chr_Plus_3_start377834_1881bp_NA	0.755447	0.564003	-0.191444	0.876539	not changed	not changed
HVO_0422_97AA_Chr_Minus_2_start380122_294bp_NA	0.656564	0.419355	-0.237208	0.0609157	not changed	not changed
HVO_0423_104AA_Chr_Plus_1_start380247_315bp_NA	-1.75109	-1.97347	-0.222382	0.117871	not changed	not changed
HVO_0424_604AA_Chr_Plus_3_start380564_1815bp_NA	0.697372	1.00353	0.306157	0.0136576	not changed	not changed
HVO_0425_313AA_Chr_Plus_1_start382515_942bp_NA	-2.58817	-2.30242	0.28575	0.211135	not changed	not changed
HVO_0429_173AA_Chr_Minus_1_start386129_522bp_amzA	-0.14896	0.1175	0.26646	0.460893	not changed	not changed
HVO_0430_150AA_Chr_Plus_1_start386169_453bp_NA	3.89524	2.80077	-1.09447	0.855016	not changed	not changed
HVO_0431_284AA_Chr_Plus_2_start386653_855bp_NA	1.08648	1.02653	-0.0599518	0.21132	not changed	not changed
HVO_0433_222AA_Chr_Plus_1_start387864_669bp_npdG	2.18271	2.11819	-0.0645161	0.0813255	not changed	not changed
HVO_0435_100AA_Chr_Minus_1_start390353_303bp_hisE	0.312467	0.397964	0.0854979	0.0477176	not changed	not changed
HVO_0438_89AA_Chr_Plus_3_start391499_270bp_trxA1	0.141806	-0.058095	-0.199901	0.27015	not changed	not changed
HVO_0444_198AA_Chr_Plus_2_start393985_597bp_udg3	-1.06246	-1.02254	0.0399237	0.517386	not changed	not changed
HVO_0445_321AA_Chr_Minus_1_start395684_966bp_phnE1	-0.330163	-1.15033	-0.820167	0.287751	not changed	not changed
HVO_0446_267AA_Chr_Minus_3_start396477_804bp_phnC1	-1.65969	-2.13457	-0.474876	0.772771	not changed	not changed
HVO_0448_219AA_Chr_Plus_1_start397884_660bp_hisH	1.29125	1.38548	0.0942335	0.16928	not changed	not changed
HVO_0449_268AA_Chr_Plus_1_start398598_807bp_pheA	1.6892	0.84779	-0.841406	1.21089	not changed	not changed
HVO_0450_135AA_Chr_Plus_3_start399548_408bp_hsp20A	1.39486	1.68582	0.290963	0.456928	not changed	not changed
HVO_0452_958AA_Chr_Plus_3_start400730_2877bp_leuS	1.21384	0.598138	-0.615701	1.65254	not changed	not changed
HVO_0453_72AA_Chr_Plus_3_start403730_219bp_NA	-1.55224	-0.903298	0.64894	0.597389	not changed	not changed
HVO_0454_331AA_Chr_Minus_2_start405001_996bp_ala	-0.801466	-0.779732	0.0217342	0.155548	not changed	not changed
HVO_0455_557AA_Chr_Minus_1_start406973_1674bp_ths2	2.16663	2.68714	0.520506	0.264488	not changed	not changed
HVO_0459_128AA_Chr_Minus_3_start409047_387bp_ridA1	4.73209	4.82706	0.094964	1.6187	not changed	not changed
HVO_0462_474AA_Chr_Minus_2_start411793_1425bp_cydA	-3.88956	-3.14478	0.744775	0.247524	not changed	not changed
HVO_0464_403AA_Chr_Minus_1_start413600_1212bp_ilvA1	-2.54777	-2.17954	0.368229	0.0853121	not changed	not changed
HVO_0466_379AA_Chr_Minus_3_start416598_1140bp_citZ	2.50186	3.08241	0.580549	0.38438	not changed	not changed
HVO_0467_402AA_Chr_Plus_2_start416899_1209bp_pchB	-0.167334	-0.377792	-0.210459	0.532833	not changed	not changed
HVO_0469_318AA_Chr_Plus_2_start418546_957bp_NA	-1.37467	-1.18932	0.185351	0.551113	not changed	not changed
HVO_0470_367AA_Chr_Plus_2_start419599_1104bp_thrC1	1.2469	1.16259	-0.0843134	0.46963	not changed	not changed
HVO_0475_312AA_Chr_Minus_2_start424564_939bp_NA	-1.64637	-1.73214	-0.0857749	0.236635	not changed	not changed
HVO_0476_218AA_Chr_Minus_2_start425317_657bp_NA	-0.0841551	0.016818	0.100973	0.327521	not changed	not changed
HVO_0477_319AA_Chr_Minus_2_start426415_960bp_pepB3	0.499352	0.343309	-0.156042	0.030656	not changed	not changed
HVO_0478_355AA_Chr_Plus_3_start426605_1068bp_gap1	2.11372	2.16116	0.0474319	0.220554	not changed	not changed
HVO_0480_401AA_Chr_Minus_1_start429851_1206bp_pgk	1.15279	1.00095	-0.151837	1.13989	not changed	not changed
HVO_0484_176AA_Chr_Minus_3_start433122_531bp_rpl16	1.16382	1.30462	0.1408	0.350208	not changed	not changed
HVO_0487_151AA_Chr_Plus_2_start434848_456bp_NA	-0.559481	-1.27277	-0.713293	0.251222	not changed	not changed
HVO_0491_153AA_Chr_Plus_3_start436448_462bp_NA	1.02149	1.12793	0.106436	0.0329651	not changed	not changed
HVO_0508_148AA_Chr_Minus_3_start447285_447bp_NA	1.78465	1.38909	-0.395563	1.47239	not changed	not changed
HVO_0511_262AA_Chr_Plus_1_start448281_789bp_azf	-0.449812	-0.486156	-0.0363445	0.728133	not changed	not changed
HVO_0519_483AA_Chr_Plus_3_start453269_1452bp_rpa2	0.998878	0.469167	-0.529712	0.76602	not changed	not changed
HVO_0520_143AA_Chr_Plus_3_start454913_432bp_hstA	0.990539	1.16441	0.173875	0.231188	not changed	not changed
HVO_0521_459AA_Chr_Minus_1_start457715_1380bp_cca	-0.594232	-0.728833	-0.134601	0.528076	not changed	not changed
HVO_0522_337AA_Chr_Plus_2_start455344_1014bp_hda1	0.54228	-0.0481796	-0.59046	0.217555	not changed	not changed
HVO_0530_457AA_Chr_Plus_1_start461838_1374bp_tsgA1	-0.418523	-0.602524	-0.184001	0.21574	not changed	not changed
HVO_0534_383AA_Chr_Plus_1_start465348_1152bp_tsgD1	1.1443	1.19489	0.0505867	0.199943	not changed	not changed
HVO_0536_176AA_Chr_Plus_3_start467702_531bp_dpsA1	0.557499	0.617576	0.0600767	0.185477	not changed	not changed
HVO_0541_938AA_Chr_Minus_1_start473552_2817bp_citB2	1.06306	1.8983	0.835242	0.774581	not changed	not changed
HVO_0545_165AA_Chr_Plus_2_start476452_498bp_NA	-1.78329	-1.85597	-0.0726852	0.115311	not changed	not changed
HVO_0549_320AA_Chr_Minus_2_start480625_963bp_kdgK1	0.394342	-0.062438	-0.45678	0.962973	not changed	not changed
HVO_0551_735AA_Chr_Minus_3_start483357_2208bp_mutLb	-1.53963	-1.79429	-0.254651	0.649229	not changed	not changed
HVO_0552_924AA_Chr_Minus_1_start486128_2775bp_mutS1b	-1.3848	-1.43572	-0.0509262	0.489121	not changed	not changed
HVO_0554_831AA_Chr_Plus_2_start487588_2496bp_basT	1.9236	2.10007	0.176466	0.268948	not changed	not changed
HVO_0561_196AA_Chr_Minus_3_start495816_591bp_rpl15e	0.968397	1.39139	0.422997	0.15693	not changed	not changed
HVO_0565_379AA_Chr_Plus_2_start499582_1140bp_malK	-1.7665	-1.72141	0.0450912	0.0286776	not changed	not changed
HVO_0568_349AA_Chr_Plus_3_start505103_1050bp_NA	-1.56331	-1.38015	0.183162	0.400321	not changed	not changed
HVO_0569_303AA_Chr_Minus_2_start507274_912bp_rio2	-1.01468	-1.66346	-0.648781	0.665953	not changed	not changed
HVO_0572_275AA_Chr_Plus_3_start509723_828bp_lpl	-2.04198	-1.89172	0.150262	0.0849265	not changed	not changed
HVO_0573_291AA_Chr_Plus_3_start510605_876bp_apn1	-1.50236	-1.34424	0.158121	0.0361793	not changed	not changed
HVO_0575_212AA_Chr_Minus_2_start513064_639bp_NA	3.10496	2.76571	-0.339252	0.369316	not changed	not changed
HVO_0580_321AA_Chr_Plus_2_start514996_966bp_ncsA	-1.0048	-0.575747	0.429055	0.250167	not changed	not changed
HVO_0585_327AA_Chr_Plus_1_start518847_984bp_NA	-0.336676	-1.14935	-0.812673	0.903335	not changed	not changed
HVO_0590_355AA_Chr_Plus_2_start522769_1068bp_cobT	0.508957	0.550532	0.041575	0.0748181	not changed	not changed
HVO_0600_177AA_Chr_Plus_2_start531046_534bp_NA	1.93111	1.30656	-0.624545	0.785806	not changed	not changed
HVO_0601_316AA_Chr_Plus_1_start531576_951bp_hom2	0.588528	1.73074	1.14221	1.30272	not changed	not changed
HVO_0602_247AA_Chr_Minus_1_start533351_744bp_aroD1	0.727024	1.16629	0.439269	0.642517	not changed	not changed
HVO_0627_898AA_Chr_Plus_2_start558052_2697bp_dppDF2	-0.220653	-0.402895	-0.182242	0.129451	not changed	not changed
HVO_0628_574AA_Chr_Plus_2_start560896_1725bp_dppA2	0.549325	0.452622	-0.0967026	0.0638505	not changed	not changed
HVO_0630_311AA_Chr_Plus_2_start563662_936bp_dppC2	-1.67889	-1.37876	0.300131	0.0966421	not changed	not changed
HVO_0639_316AA_Chr_Minus_3_start575469_951bp_moxR1	-0.953903	-0.302782	0.651121	0.736115	not changed	not changed
HVO_0644_512AA_Chr_Minus_1_start578780_1539bp_leuA1	0.343271	-1.04884	-1.39211	1.81135	not changed	not changed
HVO_0647_183AA_Chr_Plus_2_start580081_552bp_guaAa1	-0.302526	-0.788547	-0.486021	0.238553	not changed	not changed
HVO_0650_87AA_Chr_Minus_1_start583484_264bp_NA	-0.995905	-0.888195	0.10771	0.423992	not changed	not changed
HVO_0651_127AA_Chr_Minus_1_start583868_384bp_pfdB	-0.0975962	0.0938673	0.191463	0.238002	not changed	not changed
HVO_0654_89AA_Chr_Minus_1_start584621_270bp_rpl43e	1.85874	1.50307	-0.355676	0.671049	not changed	not changed
HVO_0659_112AA_Chr_Minus_3_start589224_339bp_pth	-0.61257	-0.454987	0.157583	0.130909	not changed	not changed
HVO_0661_195AA_Chr_Plus_1_start590190_588bp_dcd	0.674262	0.4818	-0.192462	1.21229	not changed	not changed
HVO_0662_299AA_Chr_Plus_3_start590774_900bp_thiR	-1.64723	-1.36318	0.284046	0.0141788	not changed	not changed
HVO_0668_336AA_Chr_Minus_3_start597696_1011bp_oadhB3	0.554819	0.654668	0.0998487	0.187937	not changed	not changed
HVO_0669_344AA_Chr_Minus_1_start598727_1035bp_oadhA3	0.149982	0.146306	-0.00367641	0.187393	not changed	not changed
HVO_0670_326AA_Chr_Plus_1_start598977_981bp_NA	-0.101415	0.0230198	0.124434	0.0546748	not changed	not changed
HVO_0674_250AA_Chr_Minus_2_start602647_753bp_NA	-0.677043	-0.54908	0.127963	0.0615825	not changed	not changed
HVO_0677_434AA_Chr_Minus_1_start605702_1305bp_aspS	1.53456	1.41868	-0.115883	0.382492	not changed	not changed
HVO_0680_240AA_Chr_Minus_1_start608000_723bp_pcrB1	0.058857	-0.985109	-1.04397	0.519721	not changed	not changed
HVO_0681_840AA_Chr_Minus_2_start611629_2523bp_topA	-0.269815	-0.466771	-0.196956	0.682421	not changed	not changed
HVO_0684_496AA_Chr_Minus_1_start614177_1491bp_gatB	0.995462	0.804264	-0.191198	1.02831	not changed	not changed
HVO_0687_444AA_Chr_Plus_1_start615744_1335bp_NA	-0.225346	-0.480156	-0.25481	0.489965	not changed	not changed
HVO_0692_286AA_Chr_Minus_1_start623810_861bp_NA	-0.178738	-0.573581	-0.394843	0.674586	not changed	not changed
HVO_0694_237AA_Chr_Minus_1_start625706_714bp_gptA2	-0.471537	-0.407938	0.0635986	0.195548	not changed	not changed
HVO_0697_255AA_Chr_Minus_2_start627907_768bp_NA	-1.45722	-0.724593	0.732623	0.676862	not changed	not changed
HVO_0699_266AA_Chr_Minus_1_start628958_801bp_tif2a	1.11247	1.03438	-0.0780897	0.100836	not changed	not changed
HVO_0700_64AA_Chr_Minus_1_start629171_195bp_rps27e	0.994862	0.586374	-0.408487	0.351891	not changed	not changed
HVO_0701_93AA_Chr_Minus_1_start629456_282bp_rpl42e	-0.85336	-2.37166	-1.5183	0.470685	not changed	not changed
HVO_0703_86AA_Chr_Plus_2_start629659_261bp_NA	1.47352	1.16718	-0.306346	0.462726	not changed	not changed
HVO_0704_261AA_Chr_Plus_3_start632375_786bp_NA	-1.21573	-1.39453	-0.178801	0.161178	not changed	not changed
HVO_0708_330AA_Chr_Minus_2_start635422_993bp_pabC	-2.8256	-3.53181	-0.706203	0.656651	not changed	not changed
HVO_0710_504AA_Chr_Minus_1_start637649_1515bp_pabB	-1.83883	-2.42496	-0.586124	0.630577	not changed	not changed
HVO_0711_216AA_Chr_Minus_1_start638414_651bp_NA	-2.11597	-2.34989	-0.233928	0.309736	not changed	not changed
HVO_0717_379AA_Chr_Plus_3_start643397_1140bp_ftsZ1	0.886433	-0.329906	-1.21634	1.35855	not changed	not changed
HVO_0718_57AA_Chr_Plus_3_start644717_174bp_secE	1.61143	1.11625	-0.495184	0.219927	not changed	not changed
HVO_0719_150AA_Chr_Plus_1_start644892_453bp_spt5	0.696955	0.503562	-0.193393	0.885464	not changed	not changed
HVO_0720_100AA_Chr_Minus_1_start645827_303bp_NA	-0.534328	-1.04106	-0.506731	0.556877	not changed	not changed
HVO_0721_254AA_Chr_Plus_3_start645926_765bp_NA	-2.89259	-3.2586	-0.366014	0.0728662	not changed	not changed
HVO_0724_409AA_Chr_Plus_2_start648022_1230bp_arsA1	-0.97756	-0.615885	0.361675	0.264959	not changed	not changed
HVO_0725_281AA_Chr_Minus_3_start650163_846bp_NA	1.20149	1.28944	0.0879564	0.550056	not changed	not changed
HVO_0729_177AA_Chr_Minus_1_start653018_534bp_ipp	1.45714	1.45757	0.000429153	0.113849	not changed	not changed
HVO_0730_119AA_Chr_Plus_3_start653354_360bp_rosR	-0.422225	-0.0839138	0.338311	0.0569874	not changed	not changed
HVO_0732_197AA_Chr_Minus_2_start654895_594bp_rnhA2	-2.17518	-2.23899	-0.0638175	0.150108	not changed	not changed
HVO_0733_326AA_Chr_Plus_1_start655014_981bp_tfb4	-3.08056	-2.91189	0.168669	0.527533	not changed	not changed
HVO_0736_151AA_Chr_Minus_3_start658038_456bp_NA	0.0610342	0.252728	0.191693	0.577139	not changed	not changed
HVO_0738_93AA_Chr_Minus_3_start659073_282bp_NA	0.329645	0.169044	-0.160601	0.346474	not changed	not changed
HVO_0741_582AA_Chr_Minus_2_start662599_1749bp_polX	-1.67759	-1.12076	0.556826	0.664323	not changed	not changed
HVO_0743_449AA_Chr_Plus_3_start663290_1350bp_NA	0.402025	0.298038	-0.103987	0.102053	not changed	not changed
HVO_0745_360AA_Chr_Minus_1_start667052_1083bp_cetZ2	0.0293922	0.249596	0.220203	0.623841	not changed	not changed
HVO_0754_139AA_Chr_Plus_2_start676918_420bp_NA	0.159771	-0.157523	-0.317294	0.0461167	not changed	not changed
HVO_0758_56AA_Chr_Minus_1_start680915_171bp_NA	0.465018	0.397667	-0.0673513	0.233244	not changed	not changed
HVO_0761_162AA_Chr_Plus_2_start683419_489bp_NA	-1.41707	-1.71864	-0.301563	0.0853695	not changed	not changed
HVO_0766_162AA_Chr_Minus_2_start688354_489bp_hsp20D	1.85235	1.6031	-0.249248	0.0317582	not changed	not changed
HVO_0767_52AA_Chr_Minus_3_start688509_159bp_NA	-0.049099	0.398909	0.448008	0.543841	not changed	not changed
HVO_0768_565AA_Chr_Plus_3_start688631_1698bp_NA	-1.50149	-1.08602	0.415477	0.148924	not changed	not changed
HVO_0769_134AA_Chr_Minus_3_start690900_405bp_NA	2.80607	2.94444	0.138369	0.15855	not changed	not changed
HVO_0772_90AA_Chr_Minus_2_start692932_273bp_NA	0.959536	0.889253	-0.0702829	0.167097	not changed	not changed
HVO_0773_251AA_Chr_Plus_3_start693329_756bp_NA	-0.522593	-0.899021	-0.376429	0.843978	not changed	not changed
HVO_0775_274AA_Chr_Minus_1_start695891_825bp_NA	-0.421938	0.0338202	0.455758	0.164853	not changed	not changed
HVO_0778_524AA_Chr_Plus_2_start697228_1575bp_ths3	1.59556	2.17101	0.575444	0.19966	not changed	not changed
HVO_0782_181AA_Chr_Minus_2_start702334_546bp_nadM	-0.11868	-0.0672536	0.0514259	0.420454	not changed	not changed
HVO_0783_694AA_Chr_Plus_1_start702504_2085bp_lon	-1.43229	-1.01985	0.412442	0.125546	not changed	not changed
HVO_0787_251AA_Chr_Plus_3_start706709_756bp_trpC	-0.496264	-1.26766	-0.7714	0.196068	not changed	not changed
HVO_0788_422AA_Chr_Plus_2_start707461_1269bp_trpB	-1.20804	-0.526725	0.681312	0.458491	not changed	not changed
HVO_0790_266AA_Chr_Plus_1_start709587_801bp_fba2	2.0375	1.65943	-0.378071	0.158255	not changed	not changed
HVO_0795_335AA_Chr_Minus_1_start715568_1008bp_tfb6	-1.26763	-1.489	-0.22137	0.24852	not changed	not changed
HVO_0797_173AA_Chr_Plus_2_start716671_522bp_NA	0.698273	0.928623	0.23035	0.534236	not changed	not changed
HVO_0801_424AA_Chr_Minus_3_start721839_1275bp_NA	-0.962075	-0.24612	0.715955	1.03322	not changed	not changed
HVO_0806_585AA_Chr_Minus_2_start726331_1758bp_pykA	1.00934	0.586195	-0.423145	1.97266	not changed	not changed
HVO_0809_740AA_Chr_Minus_2_start729463_2223bp_metS	0.35335	0.346058	-0.00729179	0.19103	not changed	not changed
HVO_0812_761AA_Chr_Minus_3_start733857_2286bp_ppsA	1.30902	1.6851	0.376087	0.780652	not changed	not changed
HVO_0815_259AA_Chr_Minus_3_start735717_780bp_NA	0.557502	-0.104187	-0.661689	0.692525	not changed	not changed
HVO_0817_425AA_Chr_Minus_1_start737861_1278bp_NA	0.0655003	0.384057	0.318557	0.472017	not changed	not changed
HVO_0818_389AA_Chr_Plus_2_start737956_1170bp_thrC2	-1.46239	-1.56125	-0.0988646	0.249185	not changed	not changed
HVO_0819_231AA_Chr_Plus_1_start739212_696bp_sirR	-1.43196	-1.05074	0.381224	0.0235965	not changed	not changed
HVO_0822_348AA_Chr_Plus_2_start741511_1047bp_gldA	-0.90674	-0.79825	0.10849	0.0100142	not changed	not changed
HVO_0824_352AA_Chr_Plus_1_start743574_1059bp_NA	-0.6924	-0.504956	0.187444	0.622942	not changed	not changed
HVO_0826_348AA_Chr_Minus_1_start746555_1047bp_NA	-0.315863	-0.149697	0.166165	0.768583	not changed	not changed
HVO_0827_85AA_Chr_Plus_2_start746707_258bp_NA	-1.43756	-0.456388	0.981169	1.73483	not changed	not changed
[truncated: 999 more rows]

## Sheet: 4B_Pellet_Significant_Changes
	Log2 median intensity value, normalized		Log2, Fold change, in cdrS CRISPRi#2	-Log10 ANOVA p-value	Significance
[truncated: 40 more rows]

[truncated: 1 more sheets: 4B_SN_Significant_Changes]
